# Supplementary material for: A Revised Mechanism for the Activation of Complement C3 to C3b: A MOLECULAR EXPLANATION OF A DISEASE-ASSOCIATED POLYMORPHISM
Source: J Biol Chem. 2014 Dec 8;290(4):2334–50. doi: 10.1074/jbc.M114.605691 (PMC4303685; doi:10.1074/jbc.M114.605691)
Supplement: Supplemental Data [file supp_M114.605691_jbc.M114.605691-3.pdb]

HEADER    PROTEIN BINDING                         17-SEP-13   4MRL              
TITLE     SOLUTION STRUCTURE OF HUMAN COMPLEMENT C3U IN 50 MM NACL              
COMPND    MOL_ID: 1;                                                            
COMPND   2 MOLECULE: COMPLEMENT C3;                                             
COMPND   3 CHAIN: A;                                                            
COMPND   4 FRAGMENT: COMPLEMENT C3 BETA CHAIN (UNP RESIDUES 23-664);            
COMPND   5 MOL_ID: 2;                                                           
COMPND   6 MOLECULE: COMPLEMENT C3;                                             
COMPND   7 CHAIN: B;                                                            
COMPND   8 FRAGMENT: COMPLEMENT C3 ALPHA CHAIN (UNP RESIDUES 752-1663)          
SOURCE    MOL_ID: 1;                                                            
SOURCE   2 ORGANISM_SCIENTIFIC: HOMO SAPIENS;                                   
SOURCE   3 ORGANISM_COMMON: HUMAN;                                              
SOURCE   4 ORGANISM_TAXID: 9606;                                                
SOURCE   5 MOL_ID: 2;                                                           
SOURCE   6 ORGANISM_SCIENTIFIC: HOMO SAPIENS;                                   
SOURCE   7 ORGANISM_COMMON: HUMAN;                                              
SOURCE   8 ORGANISM_TAXID: 9606                                                 
KEYWDS    COMPLEMENT C3, COMPLEMENT C3U, COMPLEMENT C3B, CUB DOMAIN, TED        
KEYWDS   2 DOMAIN, PROTEIN BINDING                                              
EXPDTA    SOLUTION SCATTERING                                                   
NUMMDL    9                                                                     
MDLTYP    CA ATOMS ONLY, CHAIN A, B                                             
AUTHOR    E.RODRIGUEZ,R.NAN,K.LI,J.GOR,S.J.PERKINS                              
JRNL        AUTH   E.RODRIGUEZ,R.NAN,K.LI,J.GOR,S.J.PERKINS                     
JRNL        TITL   DIFFERENT SOLUTION STRUCTURES FOR COMPLEMENT C3B AND C3U IN  
JRNL        TITL 2 DIFFERENT BUFFERS PROVIDE NEW INSIGHT INTO COMPLEMENT        
JRNL        TITL 3 ACTIVATION IN THE A2-MACROGLOBULIN PROTEIN FAMILY            
JRNL        REF    TO BE PUBLISHED                                              
JRNL        REFN                                                                
REMARK   2                                                                      
REMARK   2 RESOLUTION. NOT APPLICABLE.                                          
REMARK   3                                                                      
REMARK   3 REFINEMENT.                                                          
REMARK   3   PROGRAM     : INSIGHT II 98                                        
REMARK   3   AUTHORS     :                                                      
REMARK   3                                                                      
REMARK   3  NUMBER OF NON-HYDROGEN ATOMS USED IN REFINEMENT.                    
REMARK   3   PROTEIN ATOMS            : 1531                                    
REMARK   3   NUCLEIC ACID ATOMS       : 0                                       
REMARK   3   HETEROGEN ATOMS          : 0                                       
REMARK   3   SOLVENT ATOMS            : 0                                       
REMARK   3                                                                      
REMARK   3  OTHER REFINEMENT REMARKS: NULL                                      
REMARK   4                                                                      
REMARK   4 4MRL COMPLIES WITH FORMAT V. 3.30, 13-JUL-11                         
REMARK 100                                                                      
REMARK 100 THIS ENTRY HAS BEEN PROCESSED BY RCSB ON 25-SEP-13.                  
REMARK 100 THE RCSB ID CODE IS RCSB082278.                                      
REMARK 265                                                                      
REMARK 265 EXPERIMENTAL DETAILS                                                 
REMARK 300                                                                      
REMARK 300 BIOMOLECULE: 1                                                       
REMARK 300 SEE REMARK 350 FOR THE AUTHOR PROVIDED AND/OR PROGRAM                
REMARK 300 GENERATED ASSEMBLY INFORMATION FOR THE STRUCTURE IN                  
REMARK 300 THIS ENTRY. THE REMARK MAY ALSO PROVIDE INFORMATION ON               
REMARK 300 BURIED SURFACE AREA.                                                 
REMARK 350                                                                      
REMARK 350 COORDINATES FOR A COMPLETE MULTIMER REPRESENTING THE KNOWN           
REMARK 350 BIOLOGICALLY SIGNIFICANT OLIGOMERIZATION STATE OF THE                
REMARK 350 MOLECULE CAN BE GENERATED BY APPLYING BIOMT TRANSFORMATIONS          
REMARK 350 GIVEN BELOW.  BOTH NON-CRYSTALLOGRAPHIC AND                          
REMARK 350 CRYSTALLOGRAPHIC OPERATIONS ARE GIVEN.                               
REMARK 350                                                                      
REMARK 350 BIOMOLECULE: 1                                                       
REMARK 350 AUTHOR DETERMINED BIOLOGICAL UNIT: DIMERIC                           
REMARK 350 APPLY THE FOLLOWING TO CHAINS: A, B                                  
REMARK 350   BIOMT1   1  1.000000  0.000000  0.000000        0.00000            
REMARK 350   BIOMT2   1  0.000000  1.000000  0.000000        0.00000            
REMARK 350   BIOMT3   1  0.000000  0.000000  1.000000        0.00000            
REMARK 465                                                                      
REMARK 465 MISSING RESIDUES                                                     
REMARK 465 THE FOLLOWING RESIDUES WERE NOT LOCATED IN THE                       
REMARK 465 EXPERIMENT. (M=MODEL NUMBER; RES=RESIDUE NAME; C=CHAIN               
REMARK 465 IDENTIFIER; SSSEQ=SEQUENCE NUMBER; I=INSERTION CODE.)                
REMARK 465                                                                      
REMARK 465   M RES C SSSEQI                                                     
REMARK 465   1 ASN A    71                                                      
REMARK 465   1 ARG A    72                                                      
REMARK 465   1 GLU A    73                                                      
REMARK 465   1 PHE A    74                                                      
REMARK 465   1 LYS A    75                                                      
REMARK 465   1 SER A    76                                                      
REMARK 465   1 GLU A    77                                                      
REMARK 465   1 LYS A    78                                                      
REMARK 465   1 GLY A    79                                                      
REMARK 465   1 GLN A   290                                                      
REMARK 465   1 ASN A   291                                                      
REMARK 465   1 PRO A   292                                                      
REMARK 465   1 GLU B  1350                                                      
REMARK 465   1 THR B  1351                                                      
REMARK 465   1 GLU B  1352                                                      
REMARK 465   1 LYS B  1353                                                      
REMARK 465   1 ARG B  1354                                                      
REMARK 465   1 PRO B  1355                                                      
REMARK 465   1 GLN B  1356                                                      
REMARK 465   1 ASP B  1357                                                      
REMARK 465   1 ALA B  1358                                                      
REMARK 465   1 SER B  1501                                                      
REMARK 465   1 ASP B  1502                                                      
REMARK 465   2 ASN A    71                                                      
REMARK 465   2 ARG A    72                                                      
REMARK 465   2 GLU A    73                                                      
REMARK 465   2 PHE A    74                                                      
REMARK 465   2 LYS A    75                                                      
REMARK 465   2 SER A    76                                                      
REMARK 465   2 GLU A    77                                                      
REMARK 465   2 LYS A    78                                                      
REMARK 465   2 GLY A    79                                                      
REMARK 465   2 GLN A   290                                                      
REMARK 465   2 ASN A   291                                                      
REMARK 465   2 PRO A   292                                                      
REMARK 465   2 GLU B  1350                                                      
REMARK 465   2 THR B  1351                                                      
REMARK 465   2 GLU B  1352                                                      
REMARK 465   2 LYS B  1353                                                      
REMARK 465   2 ARG B  1354                                                      
REMARK 465   2 PRO B  1355                                                      
REMARK 465   2 GLN B  1356                                                      
REMARK 465   2 ASP B  1357                                                      
REMARK 465   2 ALA B  1358                                                      
REMARK 465   2 SER B  1501                                                      
REMARK 465   2 ASP B  1502                                                      
REMARK 465   3 ASN A    71                                                      
REMARK 465   3 ARG A    72                                                      
REMARK 465   3 GLU A    73                                                      
REMARK 465   3 PHE A    74                                                      
REMARK 465   3 LYS A    75                                                      
REMARK 465   3 SER A    76                                                      
REMARK 465   3 GLU A    77                                                      
REMARK 465   3 LYS A    78                                                      
REMARK 465   3 GLY A    79                                                      
REMARK 465   3 GLN A   290                                                      
REMARK 465   3 ASN A   291                                                      
REMARK 465   3 PRO A   292                                                      
REMARK 465   3 GLU B  1350                                                      
REMARK 465   3 THR B  1351                                                      
REMARK 465   3 GLU B  1352                                                      
REMARK 465   3 LYS B  1353                                                      
REMARK 465   3 ARG B  1354                                                      
REMARK 465   3 PRO B  1355                                                      
REMARK 465   3 GLN B  1356                                                      
REMARK 465   3 ASP B  1357                                                      
REMARK 465   3 ALA B  1358                                                      
REMARK 465   3 SER B  1501                                                      
REMARK 465   3 ASP B  1502                                                      
REMARK 465   4 ASN A    71                                                      
REMARK 465   4 ARG A    72                                                      
REMARK 465   4 GLU A    73                                                      
REMARK 465   4 PHE A    74                                                      
REMARK 465   4 LYS A    75                                                      
REMARK 465   4 SER A    76                                                      
REMARK 465   4 GLU A    77                                                      
REMARK 465   4 LYS A    78                                                      
REMARK 465   4 GLY A    79                                                      
REMARK 465   4 GLN A   290                                                      
REMARK 465   4 ASN A   291                                                      
REMARK 465   4 PRO A   292                                                      
REMARK 465   4 GLU B  1350                                                      
REMARK 465   4 THR B  1351                                                      
REMARK 465   4 GLU B  1352                                                      
REMARK 465   4 LYS B  1353                                                      
REMARK 465   4 ARG B  1354                                                      
REMARK 465   4 PRO B  1355                                                      
REMARK 465   4 GLN B  1356                                                      
REMARK 465   4 ASP B  1357                                                      
REMARK 465   4 ALA B  1358                                                      
REMARK 465   4 SER B  1501                                                      
REMARK 465   4 ASP B  1502                                                      
REMARK 465   5 ASN A    71                                                      
REMARK 465   5 ARG A    72                                                      
REMARK 465   5 GLU A    73                                                      
REMARK 465   5 PHE A    74                                                      
REMARK 465   5 LYS A    75                                                      
REMARK 465   5 SER A    76                                                      
REMARK 465   5 GLU A    77                                                      
REMARK 465   5 LYS A    78                                                      
REMARK 465   5 GLY A    79                                                      
REMARK 465   5 GLN A   290                                                      
REMARK 465   5 ASN A   291                                                      
REMARK 465   5 PRO A   292                                                      
REMARK 465   5 GLU B  1350                                                      
REMARK 465   5 THR B  1351                                                      
REMARK 465   5 GLU B  1352                                                      
REMARK 465   5 LYS B  1353                                                      
REMARK 465   5 ARG B  1354                                                      
REMARK 465   5 PRO B  1355                                                      
REMARK 465   5 GLN B  1356                                                      
REMARK 465   5 ASP B  1357                                                      
REMARK 465   5 ALA B  1358                                                      
REMARK 465   5 SER B  1501                                                      
REMARK 465   5 ASP B  1502                                                      
REMARK 465   6 ASN A    71                                                      
REMARK 465   6 ARG A    72                                                      
REMARK 465   6 GLU A    73                                                      
REMARK 465   6 PHE A    74                                                      
REMARK 465   6 LYS A    75                                                      
REMARK 465   6 SER A    76                                                      
REMARK 465   6 GLU A    77                                                      
REMARK 465   6 LYS A    78                                                      
REMARK 465   6 GLY A    79                                                      
REMARK 465   6 GLN A   290                                                      
REMARK 465   6 ASN A   291                                                      
REMARK 465   6 PRO A   292                                                      
REMARK 465   6 GLU B  1350                                                      
REMARK 465   6 THR B  1351                                                      
REMARK 465   6 GLU B  1352                                                      
REMARK 465   6 LYS B  1353                                                      
REMARK 465   6 ARG B  1354                                                      
REMARK 465   6 PRO B  1355                                                      
REMARK 465   6 GLN B  1356                                                      
REMARK 465   6 ASP B  1357                                                      
REMARK 465   6 ALA B  1358                                                      
REMARK 465   6 SER B  1501                                                      
REMARK 465   6 ASP B  1502                                                      
REMARK 465   7 ASN A    71                                                      
REMARK 465   7 ARG A    72                                                      
REMARK 465   7 GLU A    73                                                      
REMARK 465   7 PHE A    74                                                      
REMARK 465   7 LYS A    75                                                      
REMARK 465   7 SER A    76                                                      
REMARK 465   7 GLU A    77                                                      
REMARK 465   7 LYS A    78                                                      
REMARK 465   7 GLY A    79                                                      
REMARK 465   7 GLN A   290                                                      
REMARK 465   7 ASN A   291                                                      
REMARK 465   7 PRO A   292                                                      
REMARK 465   7 GLU B  1350                                                      
REMARK 465   7 THR B  1351                                                      
REMARK 465   7 GLU B  1352                                                      
REMARK 465   7 LYS B  1353                                                      
REMARK 465   7 ARG B  1354                                                      
REMARK 465   7 PRO B  1355                                                      
REMARK 465   7 GLN B  1356                                                      
REMARK 465   7 ASP B  1357                                                      
REMARK 465   7 ALA B  1358                                                      
REMARK 465   7 SER B  1501                                                      
REMARK 465   7 ASP B  1502                                                      
REMARK 465   8 ASN A    71                                                      
REMARK 465   8 ARG A    72                                                      
REMARK 465   8 GLU A    73                                                      
REMARK 465   8 PHE A    74                                                      
REMARK 465   8 LYS A    75                                                      
REMARK 465   8 SER A    76                                                      
REMARK 465   8 GLU A    77                                                      
REMARK 465   8 LYS A    78                                                      
REMARK 465   8 GLY A    79                                                      
REMARK 465   8 GLN A   290                                                      
REMARK 465   8 ASN A   291                                                      
REMARK 465   8 PRO A   292                                                      
REMARK 465   8 GLU B  1350                                                      
REMARK 465   8 THR B  1351                                                      
REMARK 465   8 GLU B  1352                                                      
REMARK 465   8 LYS B  1353                                                      
REMARK 465   8 ARG B  1354                                                      
REMARK 465   8 PRO B  1355                                                      
REMARK 465   8 GLN B  1356                                                      
REMARK 465   8 ASP B  1357                                                      
REMARK 465   8 ALA B  1358                                                      
REMARK 465   8 SER B  1501                                                      
REMARK 465   8 ASP B  1502                                                      
REMARK 465   9 ASN A    71                                                      
REMARK 465   9 ARG A    72                                                      
REMARK 465   9 GLU A    73                                                      
REMARK 465   9 PHE A    74                                                      
REMARK 465   9 LYS A    75                                                      
REMARK 465   9 SER A    76                                                      
REMARK 465   9 GLU A    77                                                      
REMARK 465   9 LYS A    78                                                      
REMARK 465   9 GLY A    79                                                      
REMARK 465   9 GLN A   290                                                      
REMARK 465   9 ASN A   291                                                      
REMARK 465   9 PRO A   292                                                      
REMARK 465   9 GLU B  1350                                                      
REMARK 465   9 THR B  1351                                                      
REMARK 465   9 GLU B  1352                                                      
REMARK 465   9 LYS B  1353                                                      
REMARK 465   9 ARG B  1354                                                      
REMARK 465   9 PRO B  1355                                                      
REMARK 465   9 GLN B  1356                                                      
REMARK 465   9 ASP B  1357                                                      
REMARK 465   9 ALA B  1358                                                      
REMARK 465   9 SER B  1501                                                      
REMARK 465   9 ASP B  1502                                                      
REMARK 900                                                                      
REMARK 900 RELATED ENTRIES                                                      
REMARK 900 RELATED ID: 4MRJ   RELATED DB: PDB                                   
REMARK 900 SOLUTION STRUCTURE OF HUMAN COMPLEMENT C3B IN 50 MM NACL             
REMARK 900 RELATED ID: 4MRK   RELATED DB: PDB                                   
REMARK 900 SOLUTION STRUCTURE OF HUMAN COMPLEMENT C3B IN 137 MM NACL            
REMARK 900 RELATED ID: 2I07   RELATED DB: PDB                                   
REMARK 900 CRYSTAL STRUCTURE OF HUMAN C3B                                       
REMARK 900 RELATED ID: 2ICF   RELATED DB: PDB                                   
REMARK 900 CRYSTAL STRUCTURE OF HUMAN C3B IN COMPLEX WITH CRIG                  
REMARK 900 RELATED ID: 2WIN   RELATED DB: PDB                                   
REMARK 900 DIMER CRYSTAL OF THE ALTERNATIVE COMPLEMENT PATHWAY C3               
REMARK 900 CONVERTASE C3BBB                                                     
REMARK 900 RELATED ID: 2WII   RELATED DB: PDB                                   
REMARK 900 CRYSTAL STRUCTURE OF HUMAN FH1-4 WITH C3B                            
REMARK 900 RELATED ID: 3MMQ   RELATED DB: PDB                                   
REMARK 900 SOLUTION STRUCTURE OF HUMAN COMPLEMENT C3U IN 137 MM NACL            
DBREF  4MRL A    1   642  UNP    P01024   CO3_HUMAN       23    664             
DBREF  4MRL B  730  1641  UNP    P01024   CO3_HUMAN      752   1663             
SEQADV 4MRL GLU B  991  UNP  P01024    GLN  1013 CONFLICT                       
SEQRES   1 A  642  SER PRO MET TYR SER ILE ILE THR PRO ASN ILE LEU ARG          
SEQRES   2 A  642  LEU GLU SER GLU GLU THR MET VAL LEU GLU ALA HIS ASP          
SEQRES   3 A  642  ALA GLN GLY ASP VAL PRO VAL THR VAL THR VAL HIS ASP          
SEQRES   4 A  642  PHE PRO GLY LYS LYS LEU VAL LEU SER SER GLU LYS THR          
SEQRES   5 A  642  VAL LEU THR PRO ALA THR ASN HIS MET GLY ASN VAL THR          
SEQRES   6 A  642  PHE THR ILE PRO ALA ASN ARG GLU PHE LYS SER GLU LYS          
SEQRES   7 A  642  GLY ARG ASN LYS PHE VAL THR VAL GLN ALA THR PHE GLY          
SEQRES   8 A  642  THR GLN VAL VAL GLU LYS VAL VAL LEU VAL SER LEU GLN          
SEQRES   9 A  642  SER GLY TYR LEU PHE ILE GLN THR ASP LYS THR ILE TYR          
SEQRES  10 A  642  THR PRO GLY SER THR VAL LEU TYR ARG ILE PHE THR VAL          
SEQRES  11 A  642  ASN HIS LYS LEU LEU PRO VAL GLY ARG THR VAL MET VAL          
SEQRES  12 A  642  ASN ILE GLU ASN PRO GLU GLY ILE PRO VAL LYS GLN ASP          
SEQRES  13 A  642  SER LEU SER SER GLN ASN GLN LEU GLY VAL LEU PRO LEU          
SEQRES  14 A  642  SER TRP ASP ILE PRO GLU LEU VAL ASN MET GLY GLN TRP          
SEQRES  15 A  642  LYS ILE ARG ALA TYR TYR GLU ASN SER PRO GLN GLN VAL          
SEQRES  16 A  642  PHE SER THR GLU PHE GLU VAL LYS GLU TYR VAL LEU PRO          
SEQRES  17 A  642  SER PHE GLU VAL ILE VAL GLU PRO THR GLU LYS PHE TYR          
SEQRES  18 A  642  TYR ILE TYR ASN GLU LYS GLY LEU GLU VAL THR ILE THR          
SEQRES  19 A  642  ALA ARG PHE LEU TYR GLY LYS LYS VAL GLU GLY THR ALA          
SEQRES  20 A  642  PHE VAL ILE PHE GLY ILE GLN ASP GLY GLU GLN ARG ILE          
SEQRES  21 A  642  SER LEU PRO GLU SER LEU LYS ARG ILE PRO ILE GLU ASP          
SEQRES  22 A  642  GLY SER GLY GLU VAL VAL LEU SER ARG LYS VAL LEU LEU          
SEQRES  23 A  642  ASP GLY VAL GLN ASN PRO ARG ALA GLU ASP LEU VAL GLY          
SEQRES  24 A  642  LYS SER LEU TYR VAL SER ALA THR VAL ILE LEU HIS SER          
SEQRES  25 A  642  GLY SER ASP MET VAL GLN ALA GLU ARG SER GLY ILE PRO          
SEQRES  26 A  642  ILE VAL THR SER PRO TYR GLN ILE HIS PHE THR LYS THR          
SEQRES  27 A  642  PRO LYS TYR PHE LYS PRO GLY MET PRO PHE ASP LEU MET          
SEQRES  28 A  642  VAL PHE VAL THR ASN PRO ASP GLY SER PRO ALA TYR ARG          
SEQRES  29 A  642  VAL PRO VAL ALA VAL GLN GLY GLU ASP THR VAL GLN SER          
SEQRES  30 A  642  LEU THR GLN GLY ASP GLY VAL ALA LYS LEU SER ILE ASN          
SEQRES  31 A  642  THR HIS PRO SER GLN LYS PRO LEU SER ILE THR VAL ARG          
SEQRES  32 A  642  THR LYS LYS GLN GLU LEU SER GLU ALA GLU GLN ALA THR          
SEQRES  33 A  642  ARG THR MET GLN ALA LEU PRO TYR SER THR VAL GLY ASN          
SEQRES  34 A  642  SER ASN ASN TYR LEU HIS LEU SER VAL LEU ARG THR GLU          
SEQRES  35 A  642  LEU ARG PRO GLY GLU THR LEU ASN VAL ASN PHE LEU LEU          
SEQRES  36 A  642  ARG MET ASP ARG ALA HIS GLU ALA LYS ILE ARG TYR TYR          
SEQRES  37 A  642  THR TYR LEU ILE MET ASN LYS GLY ARG LEU LEU LYS ALA          
SEQRES  38 A  642  GLY ARG GLN VAL ARG GLU PRO GLY GLN ASP LEU VAL VAL          
SEQRES  39 A  642  LEU PRO LEU SER ILE THR THR ASP PHE ILE PRO SER PHE          
SEQRES  40 A  642  ARG LEU VAL ALA TYR TYR THR LEU ILE GLY ALA SER GLY          
SEQRES  41 A  642  GLN ARG GLU VAL VAL ALA ASP SER VAL TRP VAL ASP VAL          
SEQRES  42 A  642  LYS ASP SER CYS VAL GLY SER LEU VAL VAL LYS SER GLY          
SEQRES  43 A  642  GLN SER GLU ASP ARG GLN PRO VAL PRO GLY GLN GLN MET          
SEQRES  44 A  642  THR LEU LYS ILE GLU GLY ASP HIS GLY ALA ARG VAL VAL          
SEQRES  45 A  642  LEU VAL ALA VAL ASP LYS GLY VAL PHE VAL LEU ASN LYS          
SEQRES  46 A  642  LYS ASN LYS LEU THR GLN SER LYS ILE TRP ASP VAL VAL          
SEQRES  47 A  642  GLU LYS ALA ASP ILE GLY CYS THR PRO GLY SER GLY LYS          
SEQRES  48 A  642  ASP TYR ALA GLY VAL PHE SER ASP ALA GLY LEU THR PHE          
SEQRES  49 A  642  THR SER SER SER GLY GLN GLN THR ALA GLN ARG ALA GLU          
SEQRES  50 A  642  LEU GLN CYS PRO GLN                                          
SEQRES   1 B  912  ASP GLU ASP ILE ILE ALA GLU GLU ASN ILE VAL SER ARG          
SEQRES   2 B  912  SER GLU PHE PRO GLU SER TRP LEU TRP ASN VAL GLU ASP          
SEQRES   3 B  912  LEU LYS GLU PRO PRO LYS ASN GLY ILE SER THR LYS LEU          
SEQRES   4 B  912  MET ASN ILE PHE LEU LYS ASP SER ILE THR THR TRP GLU          
SEQRES   5 B  912  ILE LEU ALA VAL SER MET SER ASP LYS LYS GLY ILE CYS          
SEQRES   6 B  912  VAL ALA ASP PRO PHE GLU VAL THR VAL MET GLN ASP PHE          
SEQRES   7 B  912  PHE ILE ASP LEU ARG LEU PRO TYR SER VAL VAL ARG ASN          
SEQRES   8 B  912  GLU GLN VAL GLU ILE ARG ALA VAL LEU TYR ASN TYR ARG          
SEQRES   9 B  912  GLN ASN GLN GLU LEU LYS VAL ARG VAL GLU LEU LEU HIS          
SEQRES  10 B  912  ASN PRO ALA PHE CYS SER LEU ALA THR THR LYS ARG ARG          
SEQRES  11 B  912  HIS GLN GLN THR VAL THR ILE PRO PRO LYS SER SER LEU          
SEQRES  12 B  912  SER VAL PRO TYR VAL ILE VAL PRO LEU LYS THR GLY LEU          
SEQRES  13 B  912  GLN GLU VAL GLU VAL LYS ALA ALA VAL TYR HIS HIS PHE          
SEQRES  14 B  912  ILE SER ASP GLY VAL ARG LYS SER LEU LYS VAL VAL PRO          
SEQRES  15 B  912  GLU GLY ILE ARG MET ASN LYS THR VAL ALA VAL ARG THR          
SEQRES  16 B  912  LEU ASP PRO GLU ARG LEU GLY ARG GLU GLY VAL GLN LYS          
SEQRES  17 B  912  GLU ASP ILE PRO PRO ALA ASP LEU SER ASP GLN VAL PRO          
SEQRES  18 B  912  ASP THR GLU SER GLU THR ARG ILE LEU LEU GLN GLY THR          
SEQRES  19 B  912  PRO VAL ALA GLN MET THR GLU ASP ALA VAL ASP ALA GLU          
SEQRES  20 B  912  ARG LEU LYS HIS LEU ILE VAL THR PRO SER GLY CYS GLY          
SEQRES  21 B  912  GLU GLU ASN MET ILE GLY MET THR PRO THR VAL ILE ALA          
SEQRES  22 B  912  VAL HIS TYR LEU ASP GLU THR GLU GLN TRP GLU LYS PHE          
SEQRES  23 B  912  GLY LEU GLU LYS ARG GLN GLY ALA LEU GLU LEU ILE LYS          
SEQRES  24 B  912  LYS GLY TYR THR GLN GLN LEU ALA PHE ARG GLN PRO SER          
SEQRES  25 B  912  SER ALA PHE ALA ALA PHE VAL LYS ARG ALA PRO SER THR          
SEQRES  26 B  912  TRP LEU THR ALA TYR VAL VAL LYS VAL PHE SER LEU ALA          
SEQRES  27 B  912  VAL ASN LEU ILE ALA ILE ASP SER GLN VAL LEU CYS GLY          
SEQRES  28 B  912  ALA VAL LYS TRP LEU ILE LEU GLU LYS GLN LYS PRO ASP          
SEQRES  29 B  912  GLY VAL PHE GLN GLU ASP ALA PRO VAL ILE HIS GLN GLU          
SEQRES  30 B  912  MET ILE GLY GLY LEU ARG ASN ASN ASN GLU LYS ASP MET          
SEQRES  31 B  912  ALA LEU THR ALA PHE VAL LEU ILE SER LEU GLN GLU ALA          
SEQRES  32 B  912  LYS ASP ILE CYS GLU GLU GLN VAL ASN SER LEU PRO GLY          
SEQRES  33 B  912  SER ILE THR LYS ALA GLY ASP PHE LEU GLU ALA ASN TYR          
SEQRES  34 B  912  MET ASN LEU GLN ARG SER TYR THR VAL ALA ILE ALA GLY          
SEQRES  35 B  912  TYR ALA LEU ALA GLN MET GLY ARG LEU LYS GLY PRO LEU          
SEQRES  36 B  912  LEU ASN LYS PHE LEU THR THR ALA LYS ASP LYS ASN ARG          
SEQRES  37 B  912  TRP GLU ASP PRO GLY LYS GLN LEU TYR ASN VAL GLU ALA          
SEQRES  38 B  912  THR SER TYR ALA LEU LEU ALA LEU LEU GLN LEU LYS ASP          
SEQRES  39 B  912  PHE ASP PHE VAL PRO PRO VAL VAL ARG TRP LEU ASN GLU          
SEQRES  40 B  912  GLN ARG TYR TYR GLY GLY GLY TYR GLY SER THR GLN ALA          
SEQRES  41 B  912  THR PHE MET VAL PHE GLN ALA LEU ALA GLN TYR GLN LYS          
SEQRES  42 B  912  ASP ALA PRO ASP HIS GLN GLU LEU ASN LEU ASP VAL SER          
SEQRES  43 B  912  LEU GLN LEU PRO SER ARG SER SER LYS ILE THR HIS ARG          
SEQRES  44 B  912  ILE HIS TRP GLU SER ALA SER LEU LEU ARG SER GLU GLU          
SEQRES  45 B  912  THR LYS GLU ASN GLU GLY PHE THR VAL THR ALA GLU GLY          
SEQRES  46 B  912  LYS GLY GLN GLY THR LEU SER VAL VAL THR MET TYR HIS          
SEQRES  47 B  912  ALA LYS ALA LYS ASP GLN LEU THR CYS ASN LYS PHE ASP          
SEQRES  48 B  912  LEU LYS VAL THR ILE LYS PRO ALA PRO GLU THR GLU LYS          
SEQRES  49 B  912  ARG PRO GLN ASP ALA LYS ASN THR MET ILE LEU GLU ILE          
SEQRES  50 B  912  CYS THR ARG TYR ARG GLY ASP GLN ASP ALA THR MET SER          
SEQRES  51 B  912  ILE LEU ASP ILE SER MET MET THR GLY PHE ALA PRO ASP          
SEQRES  52 B  912  THR ASP ASP LEU LYS GLN LEU ALA ASN GLY VAL ASP ARG          
SEQRES  53 B  912  TYR ILE SER LYS TYR GLU LEU ASP LYS ALA PHE SER ASP          
SEQRES  54 B  912  ARG ASN THR LEU ILE ILE TYR LEU ASP LYS VAL SER HIS          
SEQRES  55 B  912  SER GLU ASP ASP CYS LEU ALA PHE LYS VAL HIS GLN TYR          
SEQRES  56 B  912  PHE ASN VAL GLU LEU ILE GLN PRO GLY ALA VAL LYS VAL          
SEQRES  57 B  912  TYR ALA TYR TYR ASN LEU GLU GLU SER CYS THR ARG PHE          
SEQRES  58 B  912  TYR HIS PRO GLU LYS GLU ASP GLY LYS LEU ASN LYS LEU          
SEQRES  59 B  912  CYS ARG ASP GLU LEU CYS ARG CYS ALA GLU GLU ASN CYS          
SEQRES  60 B  912  PHE ILE GLN LYS SER ASP ASP LYS VAL THR LEU GLU GLU          
SEQRES  61 B  912  ARG LEU ASP LYS ALA CYS GLU PRO GLY VAL ASP TYR VAL          
SEQRES  62 B  912  TYR LYS THR ARG LEU VAL LYS VAL GLN LEU SER ASN ASP          
SEQRES  63 B  912  PHE ASP GLU TYR ILE MET ALA ILE GLU GLN THR ILE LYS          
SEQRES  64 B  912  SER GLY SER ASP GLU VAL GLN VAL GLY GLN GLN ARG THR          
SEQRES  65 B  912  PHE ILE SER PRO ILE LYS CYS ARG GLU ALA LEU LYS LEU          
SEQRES  66 B  912  GLU GLU LYS LYS HIS TYR LEU MET TRP GLY LEU SER SER          
SEQRES  67 B  912  ASP PHE TRP GLY GLU LYS PRO ASN LEU SER TYR ILE ILE          
SEQRES  68 B  912  GLY LYS ASP THR TRP VAL GLU HIS TRP PRO GLU GLU ASP          
SEQRES  69 B  912  GLU CYS GLN ASP GLU GLU ASN GLN LYS GLN CYS GLN ASP          
SEQRES  70 B  912  LEU GLY ALA PHE THR GLU SER MET VAL VAL PHE GLY CYS          
SEQRES  71 B  912  PRO ASN                                                      
CRYST1    1.000    1.000    1.000  90.00  90.00  90.00 P 1           1          
ORIGX1      1.000000  0.000000  0.000000        0.00000                         
ORIGX2      0.000000  1.000000  0.000000        0.00000                         
ORIGX3      0.000000  0.000000  1.000000        0.00000                         
SCALE1      1.000000  0.000000  0.000000        0.00000                         
SCALE2      0.000000  1.000000  0.000000        0.00000                         
SCALE3      0.000000  0.000000  1.000000        0.00000                         
MODEL        1                                                                  
ATOM      1  CA  SER A   1      22.103 -12.250  -4.990  1.00185.01           C  
ATOM      2  CA  PRO A   2      23.651 -11.593  -8.423  1.00162.76           C  
ATOM      3  CA  MET A   3      22.153 -13.825 -11.120  1.00143.58           C  
ATOM      4  CA  TYR A   4      24.236 -14.747 -14.160  1.00129.17           C  
ATOM      5  CA  SER A   5      22.327 -15.919 -17.234  1.00115.86           C  
ATOM      6  CA  ILE A   6      23.117 -17.474 -20.610  1.00106.93           C  
ATOM      7  CA  ILE A   7      21.138 -17.661 -23.856  1.00102.14           C  
ATOM      8  CA  THR A   8      22.044 -19.597 -27.005  1.00101.12           C  
ATOM      9  CA  PRO A   9      20.072 -21.296 -29.790  1.00103.03           C  
ATOM     10  CA  ASN A  10      18.200 -24.548 -29.203  1.00105.39           C  
ATOM     11  CA  ILE A  11      20.391 -26.180 -31.813  1.00110.78           C  
ATOM     12  CA  LEU A  12      24.040 -25.292 -32.357  1.00114.63           C  
ATOM     13  CA  ARG A  13      25.643 -25.902 -35.735  1.00129.41           C  
ATOM     14  CA  LEU A  14      29.035 -26.963 -37.031  1.00149.08           C  
ATOM     15  CA  GLU A  15      31.402 -24.621 -38.862  1.00166.10           C  
ATOM     16  CA  SER A  16      29.278 -21.559 -38.078  1.00149.93           C  
ATOM     17  CA  GLU A  17      29.555 -18.570 -35.751  1.00142.32           C  
ATOM     18  CA  GLU A  18      26.870 -19.226 -33.153  1.00121.77           C  
ATOM     19  CA  THR A  19      26.335 -16.246 -30.874  1.00117.72           C  
ATOM     20  CA  MET A  20      25.982 -16.450 -27.095  1.00109.97           C  
ATOM     21  CA  VAL A  21      24.342 -13.874 -24.829  1.00110.46           C  
ATOM     22  CA  LEU A  22      26.055 -13.245 -21.479  1.00116.15           C  
ATOM     23  CA  GLU A  23      24.422 -11.363 -18.608  1.00122.71           C  
ATOM     24  CA  ALA A  24      24.886 -10.239 -15.016  1.00136.12           C  
ATOM     25  CA  HIS A  25      21.863  -8.931 -13.134  1.00146.19           C  
ATOM     26  CA  ASP A  26      22.297  -6.811 -10.016  1.00168.35           C  
ATOM     27  CA  ALA A  27      26.059  -7.035 -10.502  1.00166.94           C  
ATOM     28  CA  GLN A  28      28.751  -4.610  -9.363  1.00188.07           C  
ATOM     29  CA  GLY A  29      32.087  -3.561 -10.873  1.00197.32           C  
ATOM     30  CA  ASP A  30      33.603  -5.525 -13.742  1.00184.52           C  
ATOM     31  CA  VAL A  31      32.995  -9.244 -14.272  1.00166.00           C  
ATOM     32  CA  PRO A  32      35.355 -11.535 -16.244  1.00167.41           C  
ATOM     33  CA  VAL A  33      33.550 -14.080 -18.414  1.00147.45           C  
ATOM     34  CA  THR A  34      35.116 -17.182 -19.958  1.00151.54           C  
ATOM     35  CA  VAL A  35      33.169 -19.377 -22.372  1.00137.02           C  
ATOM     36  CA  THR A  36      33.930 -23.021 -23.083  1.00144.91           C  
ATOM     37  CA  VAL A  37      32.461 -25.676 -25.335  1.00140.81           C  
ATOM     38  CA  HIS A  38      33.098 -29.355 -24.672  1.00157.37           C  
ATOM     39  CA  ASP A  39      31.904 -32.412 -26.542  1.00163.54           C  
ATOM     40  CA  PHE A  40      29.361 -34.463 -24.632  1.00163.43           C  
ATOM     41  CA  PRO A  41      29.983 -36.358 -22.588  1.00182.39           C  
ATOM     42  CA  GLY A  42      33.562 -35.929 -21.337  1.00202.76           C  
ATOM     43  CA  LYS A  43      36.351 -33.513 -22.230  1.00204.64           C  
ATOM     44  CA  LYS A  44      37.863 -32.699 -25.624  1.00208.10           C  
ATOM     45  CA  LEU A  45      37.575 -28.899 -25.608  1.00187.28           C  
ATOM     46  CA  VAL A  46      35.985 -27.853 -28.905  1.00172.37           C  
ATOM     47  CA  LEU A  47      36.058 -24.112 -28.222  1.00162.32           C  
ATOM     48  CA  SER A  48      38.194 -22.732 -25.406  1.00174.65           C  
ATOM     49  CA  SER A  49      38.449 -19.247 -26.886  1.00174.58           C  
ATOM     50  CA  GLU A  50      35.975 -16.441 -26.215  1.00156.02           C  
ATOM     51  CA  LYS A  51      36.683 -14.612 -22.976  1.00161.80           C  
ATOM     52  CA  THR A  52      35.132 -11.203 -22.342  1.00158.66           C  
ATOM     53  CA  VAL A  53      34.355  -8.736 -19.555  1.00163.54           C  
ATOM     54  CA  LEU A  54      30.861  -7.529 -18.684  1.00152.38           C  
ATOM     55  CA  THR A  55      30.949  -3.817 -17.823  1.00171.94           C  
ATOM     56  CA  PRO A  56      28.576  -1.627 -15.780  1.00181.11           C  
ATOM     57  CA  ALA A  57      28.606   0.580 -18.884  1.00191.81           C  
ATOM     58  CA  THR A  58      26.946  -2.240 -20.823  1.00167.11           C  
ATOM     59  CA  ASN A  59      24.536  -2.903 -17.963  1.00162.23           C  
ATOM     60  CA  HIS A  60      26.516  -6.150 -17.849  1.00147.23           C  
ATOM     61  CA  MET A  61      25.343  -7.505 -21.217  1.00134.78           C  
ATOM     62  CA  GLY A  62      28.138  -9.252 -23.085  1.00132.98           C  
ATOM     63  CA  ASN A  63      28.526 -11.376 -26.187  1.00128.34           C  
ATOM     64  CA  VAL A  64      30.793 -14.173 -27.379  1.00131.09           C  
ATOM     65  CA  THR A  65      30.839 -15.231 -31.022  1.00136.77           C  
ATOM     66  CA  PHE A  66      32.085 -18.818 -31.300  1.00139.10           C  
ATOM     67  CA  THR A  67      32.543 -21.629 -33.845  1.00149.08           C  
ATOM     68  CA  ILE A  68      32.320 -25.414 -33.458  1.00150.63           C  
ATOM     69  CA  PRO A  69      34.632 -27.667 -35.523  1.00177.83           C  
ATOM     70  CA  ALA A  70      34.624 -29.850 -37.487  1.00192.25           C  
ATOM     71  CA  ARG A  80      22.186 -41.043 -31.757  1.00183.94           C  
ATOM     72  CA  ASN A  81      22.348 -37.238 -31.944  1.00157.61           C  
ATOM     73  CA  LYS A  82      25.391 -35.323 -30.710  1.00152.02           C  
ATOM     74  CA  PHE A  83      25.691 -32.740 -27.945  1.00137.97           C  
ATOM     75  CA  VAL A  84      28.033 -30.086 -26.603  1.00134.10           C  
ATOM     76  CA  THR A  85      28.389 -28.743 -23.083  1.00133.22           C  
ATOM     77  CA  VAL A  86      28.327 -24.956 -23.206  1.00121.11           C  
ATOM     78  CA  GLN A  87      30.216 -23.641 -20.174  1.00130.83           C  
ATOM     79  CA  ALA A  88      30.196 -20.107 -18.774  1.00128.73           C  
ATOM     80  CA  THR A  89      32.283 -19.015 -15.801  1.00146.20           C  
ATOM     81  CA  PHE A  90      31.422 -15.622 -14.324  1.00147.17           C  
ATOM     82  CA  GLY A  91      34.387 -14.758 -12.105  1.00171.78           C  
ATOM     83  CA  THR A  92      34.227 -17.844  -9.891  1.00182.37           C  
ATOM     84  CA  GLN A  93      30.624 -18.859 -10.612  1.00161.86           C  
ATOM     85  CA  VAL A  94      30.230 -21.370 -13.455  1.00149.32           C  
ATOM     86  CA  VAL A  95      27.066 -21.973 -15.480  1.00131.01           C  
ATOM     87  CA  GLU A  96      26.793 -24.858 -17.940  1.00127.63           C  
ATOM     88  CA  LYS A  97      24.064 -26.252 -20.186  1.00118.98           C  
ATOM     89  CA  VAL A  98      24.002 -29.149 -22.635  1.00123.22           C  
ATOM     90  CA  VAL A  99      22.874 -28.115 -26.106  1.00113.74           C  
ATOM     91  CA  LEU A 100      21.934 -30.029 -29.256  1.00119.21           C  
ATOM     92  CA  VAL A 101      24.126 -29.836 -32.359  1.00126.00           C  
ATOM     93  CA  SER A 102      22.920 -30.044 -35.960  1.00133.49           C  
ATOM     94  CA  LEU A 103      25.061 -31.932 -38.453  1.00154.32           C  
ATOM     95  CA  GLN A 104      23.412 -30.064 -41.327  1.00144.53           C  
ATOM     96  CA  SER A 105      26.151 -27.898 -42.832  1.00131.89           C  
ATOM     97  CA  GLY A 106      23.474 -25.788 -44.517  1.00117.65           C  
ATOM     98  CA  TYR A 107      21.617 -26.250 -47.786  1.00105.51           C  
ATOM     99  CA  LEU A 108      22.339 -27.407 -51.317  1.00 96.02           C  
ATOM    100  CA  PHE A 109      20.507 -26.009 -54.306  1.00 89.01           C  
ATOM    101  CA  ILE A 110      20.625 -27.715 -57.688  1.00 85.39           C  
ATOM    102  CA  GLN A 111      19.876 -26.064 -61.013  1.00 84.97           C  
ATOM    103  CA  THR A 112      19.645 -27.804 -64.369  1.00 86.57           C  
ATOM    104  CA  ASP A 113      19.370 -25.997 -67.704  1.00 94.22           C  
ATOM    105  CA  LYS A 114      16.169 -27.627 -68.956  1.00 96.59           C  
ATOM    106  CA  THR A 115      13.217 -29.394 -67.325  1.00 98.61           C  
ATOM    107  CA  ILE A 116      13.178 -32.297 -69.770  1.00103.15           C  
ATOM    108  CA  TYR A 117      15.815 -34.005 -71.932  1.00104.75           C  
ATOM    109  CA  THR A 118      16.122 -36.325 -74.930  1.00116.71           C  
ATOM    110  CA  PRO A 119      18.346 -39.392 -74.814  1.00125.68           C  
ATOM    111  CA  GLY A 120      21.625 -38.381 -76.453  1.00133.28           C  
ATOM    112  CA  SER A 121      21.789 -34.874 -75.034  1.00120.04           C  
ATOM    113  CA  THR A 122      23.843 -33.295 -72.249  1.00113.72           C  
ATOM    114  CA  VAL A 123      22.349 -32.283 -68.899  1.00 99.23           C  
ATOM    115  CA  LEU A 124      23.974 -29.115 -67.558  1.00 98.04           C  
ATOM    116  CA  TYR A 125      23.641 -28.732 -63.795  1.00 90.41           C  
ATOM    117  CA  ARG A 126      24.955 -26.450 -61.071  1.00 90.84           C  
ATOM    118  CA  ILE A 127      25.178 -27.132 -57.333  1.00 90.67           C  
ATOM    119  CA  PHE A 128      24.799 -24.185 -54.967  1.00 91.71           C  
ATOM    120  CA  THR A 129      26.647 -24.718 -51.686  1.00 99.62           C  
ATOM    121  CA  VAL A 130      25.565 -22.341 -48.925  1.00103.85           C  
ATOM    122  CA  ASN A 131      25.389 -22.453 -45.138  1.00114.72           C  
ATOM    123  CA  HIS A 132      22.305 -21.819 -43.023  1.00122.54           C  
ATOM    124  CA  LYS A 133      22.823 -18.065 -43.383  1.00125.51           C  
ATOM    125  CA  LEU A 134      22.707 -18.545 -47.161  1.00112.29           C  
ATOM    126  CA  LEU A 135      26.241 -17.268 -47.673  1.00116.98           C  
ATOM    127  CA  PRO A 136      28.426 -19.324 -50.002  1.00112.85           C  
ATOM    128  CA  VAL A 137      30.662 -21.858 -48.273  1.00120.22           C  
ATOM    129  CA  GLY A 138      33.465 -24.236 -49.286  1.00131.83           C  
ATOM    130  CA  ARG A 139      32.937 -27.945 -48.653  1.00134.90           C  
ATOM    131  CA  THR A 140      33.283 -31.342 -50.304  1.00142.61           C  
ATOM    132  CA  VAL A 141      30.141 -32.423 -52.137  1.00125.58           C  
ATOM    133  CA  MET A 142      29.032 -35.885 -53.228  1.00133.38           C  
ATOM    134  CA  VAL A 143      26.780 -35.932 -56.309  1.00118.68           C  
ATOM    135  CA  ASN A 144      24.699 -38.873 -57.562  1.00125.70           C  
ATOM    136  CA  ILE A 145      22.509 -39.391 -60.617  1.00119.39           C  
ATOM    137  CA  GLU A 146      19.721 -41.953 -60.213  1.00132.92           C  
ATOM    138  CA  ASN A 147      17.544 -43.411 -62.957  1.00138.60           C  
ATOM    139  CA  PRO A 148      13.734 -43.713 -62.789  1.00146.67           C  
ATOM    140  CA  GLU A 149      13.838 -47.000 -60.870  1.00176.70           C  
ATOM    141  CA  GLY A 150      16.266 -45.372 -58.419  1.00165.25           C  
ATOM    142  CA  ILE A 151      19.714 -46.546 -59.516  1.00170.37           C  
ATOM    143  CA  PRO A 152      22.782 -44.241 -59.505  1.00154.54           C  
ATOM    144  CA  VAL A 153      24.771 -44.214 -62.753  1.00154.61           C  
ATOM    145  CA  LYS A 154      27.136 -41.312 -62.100  1.00143.58           C  
ATOM    146  CA  GLN A 155      28.734 -39.938 -58.935  1.00144.84           C  
ATOM    147  CA  ASP A 156      31.103 -36.979 -58.539  1.00141.11           C  
ATOM    148  CA  SER A 157      33.097 -35.866 -55.506  1.00151.10           C  
ATOM    149  CA  LEU A 158      33.662 -32.150 -56.046  1.00139.11           C  
ATOM    150  CA  SER A 159      34.565 -29.318 -53.642  1.00139.54           C  
ATOM    151  CA  SER A 160      33.266 -25.739 -53.543  1.00126.16           C  
ATOM    152  CA  GLN A 161      36.595 -24.493 -52.184  1.00149.49           C  
ATOM    153  CA  ASN A 162      37.547 -21.126 -53.720  1.00158.80           C  
ATOM    154  CA  GLN A 163      34.583 -21.785 -56.006  1.00136.71           C  
ATOM    155  CA  LEU A 164      32.264 -19.110 -54.601  1.00127.35           C  
ATOM    156  CA  GLY A 165      29.604 -21.727 -53.832  1.00109.21           C  
ATOM    157  CA  VAL A 166      28.945 -22.574 -57.489  1.00105.45           C  
ATOM    158  CA  LEU A 167      29.815 -26.082 -58.692  1.00107.10           C  
ATOM    159  CA  PRO A 168      29.110 -26.536 -62.408  1.00107.57           C  
ATOM    160  CA  LEU A 169      28.592 -30.052 -63.769  1.00108.49           C  
ATOM    161  CA  SER A 170      27.423 -31.947 -66.853  1.00111.11           C  
ATOM    162  CA  TRP A 171      26.214 -35.417 -67.816  1.00115.65           C  
ATOM    163  CA  ASP A 172      25.796 -36.818 -71.329  1.00126.26           C  
ATOM    164  CA  ILE A 173      22.610 -38.875 -71.440  1.00122.79           C  
ATOM    165  CA  PRO A 174      23.287 -41.970 -73.532  1.00144.03           C  
ATOM    166  CA  GLU A 175      20.981 -42.774 -76.456  1.00149.71           C  
ATOM    167  CA  LEU A 176      20.309 -46.046 -74.633  1.00162.97           C  
ATOM    168  CA  VAL A 177      18.544 -44.959 -71.453  1.00148.00           C  
ATOM    169  CA  ASN A 178      15.332 -45.403 -69.451  1.00150.04           C  
ATOM    170  CA  MET A 179      12.672 -42.784 -70.151  1.00138.29           C  
ATOM    171  CA  GLY A 180      10.864 -41.099 -67.259  1.00134.73           C  
ATOM    172  CA  GLN A 181      11.784 -39.199 -64.107  1.00124.43           C  
ATOM    173  CA  TRP A 182      15.518 -39.002 -63.407  1.00114.42           C  
ATOM    174  CA  LYS A 183      16.976 -37.602 -60.210  1.00109.66           C  
ATOM    175  CA  ILE A 184      20.112 -35.742 -59.204  1.00101.50           C  
ATOM    176  CA  ARG A 185      20.895 -36.306 -55.541  1.00111.19           C  
ATOM    177  CA  ALA A 186      23.663 -34.478 -53.693  1.00110.17           C  
ATOM    178  CA  TYR A 187      24.837 -34.122 -50.105  1.00121.46           C  
ATOM    179  CA  TYR A 188      27.625 -32.695 -47.949  1.00129.61           C  
ATOM    180  CA  GLU A 189      30.407 -35.185 -47.218  1.00154.97           C  
ATOM    181  CA  ASN A 190      29.986 -34.045 -43.623  1.00163.21           C  
ATOM    182  CA  SER A 191      26.259 -34.786 -43.551  1.00156.99           C  
ATOM    183  CA  PRO A 192      25.202 -37.896 -45.513  1.00163.99           C  
ATOM    184  CA  GLN A 193      21.831 -38.006 -43.736  1.00172.60           C  
ATOM    185  CA  GLN A 194      20.632 -34.647 -45.071  1.00144.85           C  
ATOM    186  CA  VAL A 195      20.175 -35.039 -48.847  1.00128.42           C  
ATOM    187  CA  PHE A 196      19.312 -32.581 -51.639  1.00108.03           C  
ATOM    188  CA  SER A 197      17.500 -33.580 -54.821  1.00104.25           C  
ATOM    189  CA  THR A 198      16.178 -32.302 -58.144  1.00 95.88           C  
ATOM    190  CA  GLU A 199      14.175 -34.309 -60.665  1.00102.39           C  
ATOM    191  CA  PHE A 200      14.583 -34.013 -64.428  1.00 98.09           C  
ATOM    192  CA  GLU A 201      12.610 -35.815 -67.118  1.00108.24           C  
ATOM    193  CA  VAL A 202      14.146 -37.823 -69.936  1.00112.77           C  
ATOM    194  CA  LYS A 203      11.727 -38.368 -72.814  1.00124.28           C  
ATOM    195  CA  GLU A 204      11.512 -38.602 -76.594  1.00134.14           C  
ATOM    196  CA  TYR A 205      10.061 -35.236 -77.590  1.00149.55           C  
ATOM    197  CA  VAL A 206      10.186 -32.246 -79.905  1.00137.02           C  
ATOM    198  CA  LEU A 207       9.492 -28.598 -79.089  1.00125.75           C  
ATOM    199  CA  PRO A 208       6.015 -27.407 -80.117  1.00115.44           C  
ATOM    200  CA  SER A 209       5.463 -23.977 -81.695  1.00115.63           C  
ATOM    201  CA  PHE A 210       2.667 -22.695 -79.455  1.00111.97           C  
ATOM    202  CA  GLU A 211       1.449 -22.798 -75.853  1.00109.29           C  
ATOM    203  CA  VAL A 212      -1.933 -23.582 -74.298  1.00105.39           C  
ATOM    204  CA  ILE A 213      -3.227 -22.071 -71.054  1.00108.65           C  
ATOM    205  CA  VAL A 214      -6.442 -23.307 -69.449  1.00106.58           C  
ATOM    206  CA  GLU A 215      -7.854 -21.046 -66.736  1.00114.88           C  
ATOM    207  CA  PRO A 216     -11.156 -21.646 -64.973  1.00117.12           C  
ATOM    208  CA  THR A 217     -13.002 -18.377 -64.302  1.00132.93           C  
ATOM    209  CA  GLU A 218     -12.934 -19.189 -60.593  1.00134.59           C  
ATOM    210  CA  LYS A 219      -9.974 -20.985 -59.027  1.00129.79           C  
ATOM    211  CA  PHE A 220     -12.444 -23.296 -57.294  1.00127.88           C  
ATOM    212  CA  TYR A 221     -15.836 -24.894 -57.801  1.00126.00           C  
ATOM    213  CA  TYR A 222     -18.895 -24.089 -55.683  1.00137.00           C  
ATOM    214  CA  ILE A 223     -21.153 -27.172 -55.508  1.00137.52           C  
ATOM    215  CA  TYR A 224     -24.267 -24.991 -55.691  1.00149.34           C  
ATOM    216  CA  ASN A 225     -23.110 -22.834 -58.597  1.00147.22           C  
ATOM    217  CA  GLU A 226     -25.749 -23.644 -61.214  1.00154.77           C  
ATOM    218  CA  LYS A 227     -23.596 -22.140 -63.974  1.00150.10           C  
ATOM    219  CA  GLY A 228     -20.875 -24.780 -63.623  1.00132.50           C  
ATOM    220  CA  LEU A 229     -17.135 -24.812 -64.299  1.00120.94           C  
ATOM    221  CA  GLU A 230     -16.333 -22.213 -66.971  1.00124.53           C  
ATOM    222  CA  VAL A 231     -12.913 -22.596 -68.609  1.00115.59           C  
ATOM    223  CA  THR A 232     -11.025 -20.280 -70.970  1.00119.63           C  
ATOM    224  CA  ILE A 233      -8.754 -22.223 -73.325  1.00111.37           C  
ATOM    225  CA  THR A 234      -6.075 -19.749 -74.403  1.00116.28           C  
ATOM    226  CA  ALA A 235      -3.592 -20.564 -77.163  1.00113.82           C  
ATOM    227  CA  ARG A 236      -0.801 -18.409 -78.570  1.00121.76           C  
ATOM    228  CA  PHE A 237       2.413 -19.012 -80.489  1.00122.15           C  
ATOM    229  CA  LEU A 238       5.701 -18.849 -78.619  1.00126.01           C  
ATOM    230  CA  TYR A 239       6.593 -15.756 -80.650  1.00141.12           C  
ATOM    231  CA  GLY A 240       3.406 -13.953 -79.635  1.00146.63           C  
ATOM    232  CA  LYS A 241       0.838 -14.371 -82.396  1.00145.92           C  
ATOM    233  CA  LYS A 242      -2.562 -15.833 -81.490  1.00138.45           C  
ATOM    234  CA  VAL A 243      -3.361 -19.419 -82.482  1.00125.72           C  
ATOM    235  CA  GLU A 244      -6.090 -20.513 -84.875  1.00133.75           C  
ATOM    236  CA  GLY A 245      -7.265 -24.091 -84.432  1.00127.86           C  
ATOM    237  CA  THR A 246      -9.519 -26.587 -82.697  1.00126.70           C  
ATOM    238  CA  ALA A 247      -9.455 -27.805 -79.096  1.00116.50           C  
ATOM    239  CA  PHE A 248     -10.623 -30.942 -77.342  1.00119.08           C  
ATOM    240  CA  VAL A 249     -11.355 -30.564 -73.633  1.00113.21           C  
ATOM    241  CA  ILE A 250     -12.455 -33.046 -70.982  1.00117.92           C  
ATOM    242  CA  PHE A 251     -13.023 -32.913 -67.224  1.00116.57           C  
ATOM    243  CA  GLY A 252     -12.296 -35.166 -64.260  1.00123.93           C  
ATOM    244  CA  ILE A 253     -12.593 -35.684 -60.509  1.00130.40           C  
ATOM    245  CA  GLN A 254      -9.586 -36.400 -58.304  1.00138.62           C  
ATOM    246  CA  ASP A 255      -9.525 -37.859 -54.781  1.00155.96           C  
ATOM    247  CA  GLY A 256      -6.885 -37.961 -53.835  1.00164.84           C  
ATOM    248  CA  GLU A 257      -4.267 -39.637 -56.005  1.00172.47           C  
ATOM    249  CA  GLN A 258      -6.989 -41.455 -57.955  1.00171.63           C  
ATOM    250  CA  ARG A 259      -8.517 -39.748 -60.996  1.00151.08           C  
ATOM    251  CA  ILE A 260     -11.907 -40.375 -62.574  1.00151.68           C  
ATOM    252  CA  SER A 261     -12.487 -39.128 -66.118  1.00142.39           C  
ATOM    253  CA  LEU A 262     -15.898 -37.674 -67.010  1.00140.11           C  
ATOM    254  CA  PRO A 263     -16.488 -38.996 -70.530  1.00152.37           C  
ATOM    255  CA  GLU A 264     -19.737 -37.071 -71.084  1.00154.14           C  
ATOM    256  CA  SER A 265     -17.899 -33.788 -70.499  1.00133.73           C  
ATOM    257  CA  LEU A 266     -15.833 -34.224 -73.667  1.00134.30           C  
ATOM    258  CA  LYS A 267     -16.166 -31.154 -75.867  1.00132.49           C  
ATOM    259  CA  ARG A 268     -14.701 -29.994 -79.168  1.00134.78           C  
ATOM    260  CA  ILE A 269     -14.284 -26.234 -79.370  1.00131.93           C  
ATOM    261  CA  PRO A 270     -13.072 -23.898 -82.132  1.00138.82           C  
ATOM    262  CA  ILE A 271     -10.033 -21.850 -81.111  1.00129.18           C  
ATOM    263  CA  GLU A 272     -10.524 -18.482 -82.792  1.00147.07           C  
ATOM    264  CA  ASP A 273      -8.391 -15.374 -82.249  1.00154.01           C  
ATOM    265  CA  GLY A 274      -6.229 -17.245 -79.731  1.00133.42           C  
ATOM    266  CA  SER A 275      -9.097 -18.169 -77.429  1.00130.94           C  
ATOM    267  CA  GLY A 276     -11.980 -20.561 -76.769  1.00128.05           C  
ATOM    268  CA  GLU A 277     -14.712 -21.160 -74.203  1.00129.88           C  
ATOM    269  CA  VAL A 278     -15.853 -24.490 -72.757  1.00123.45           C  
ATOM    270  CA  VAL A 279     -18.025 -25.276 -69.736  1.00125.55           C  
ATOM    271  CA  LEU A 280     -18.660 -28.233 -67.438  1.00123.71           C  
ATOM    272  CA  SER A 281     -22.351 -27.919 -66.573  1.00136.95           C  
ATOM    273  CA  ARG A 282     -23.336 -29.061 -63.082  1.00138.54           C  
ATOM    274  CA  LYS A 283     -25.708 -31.547 -64.706  1.00152.66           C  
ATOM    275  CA  VAL A 284     -22.898 -33.543 -66.333  1.00146.03           C  
ATOM    276  CA  LEU A 285     -20.779 -33.443 -63.174  1.00135.67           C  
ATOM    277  CA  LEU A 286     -23.431 -34.832 -60.815  1.00148.45           C  
ATOM    278  CA  ASP A 287     -24.456 -37.425 -63.406  1.00163.41           C  
ATOM    279  CA  GLY A 288     -20.931 -38.804 -63.770  1.00157.61           C  
ATOM    280  CA  VAL A 289     -21.000 -40.128 -60.200  1.00165.09           C  
ATOM    281  CA  ARG A 293     -25.593 -36.580 -53.310  1.00167.63           C  
ATOM    282  CA  ALA A 294     -23.778 -33.351 -54.211  1.00151.13           C  
ATOM    283  CA  GLU A 295     -22.072 -32.655 -50.873  1.00153.11           C  
ATOM    284  CA  ASP A 296     -20.126 -35.888 -51.357  1.00157.47           C  
ATOM    285  CA  LEU A 297     -18.012 -34.027 -53.917  1.00142.28           C  
ATOM    286  CA  VAL A 298     -16.770 -31.461 -51.410  1.00143.39           C  
ATOM    287  CA  GLY A 299     -13.113 -32.084 -50.595  1.00148.03           C  
ATOM    288  CA  LYS A 300     -12.444 -33.604 -53.995  1.00139.37           C  
ATOM    289  CA  SER A 301     -11.079 -31.605 -56.937  1.00126.52           C  
ATOM    290  CA  LEU A 302     -11.512 -31.019 -60.668  1.00116.86           C  
ATOM    291  CA  TYR A 303      -9.073 -31.131 -63.568  1.00112.16           C  
ATOM    292  CA  VAL A 304      -9.317 -29.805 -67.109  1.00106.71           C  
ATOM    293  CA  SER A 305      -7.533 -31.556 -69.975  1.00108.16           C  
ATOM    294  CA  ALA A 306      -6.913 -29.524 -73.132  1.00105.15           C  
ATOM    295  CA  THR A 307      -5.697 -30.667 -76.536  1.00109.52           C  
ATOM    296  CA  VAL A 308      -5.307 -27.920 -79.129  1.00109.55           C  
ATOM    297  CA  ILE A 309      -4.654 -28.753 -82.782  1.00117.90           C  
ATOM    298  CA  LEU A 310      -3.736 -26.134 -85.407  1.00122.59           C  
ATOM    299  CA  HIS A 311      -6.225 -26.114 -88.298  1.00138.66           C  
ATOM    300  CA  SER A 312      -3.179 -27.235 -90.289  1.00140.32           C  
ATOM    301  CA  GLY A 313      -2.654 -30.403 -88.228  1.00135.70           C  
ATOM    302  CA  SER A 314       1.053 -29.652 -88.371  1.00130.83           C  
ATOM    303  CA  ASP A 315       1.282 -29.106 -84.613  1.00119.09           C  
ATOM    304  CA  MET A 316      -0.543 -30.359 -81.517  1.00114.90           C  
ATOM    305  CA  VAL A 317      -0.214 -29.285 -77.861  1.00108.02           C  
ATOM    306  CA  GLN A 318      -1.692 -30.756 -74.656  1.00107.93           C  
ATOM    307  CA  ALA A 319      -2.168 -28.764 -71.457  1.00104.63           C  
ATOM    308  CA  GLU A 320      -3.943 -29.255 -68.131  1.00106.14           C  
ATOM    309  CA  ARG A 321      -5.144 -27.413 -65.045  1.00108.17           C  
ATOM    310  CA  SER A 322      -5.552 -29.677 -62.026  1.00115.26           C  
ATOM    311  CA  GLY A 323      -6.676 -29.373 -58.415  1.00123.26           C  
ATOM    312  CA  ILE A 324      -9.696 -27.101 -58.734  1.00118.93           C  
ATOM    313  CA  PRO A 325     -11.243 -27.651 -55.304  1.00128.23           C  
ATOM    314  CA  ILE A 326     -14.958 -28.179 -54.731  1.00129.92           C  
ATOM    315  CA  VAL A 327     -15.964 -26.139 -51.669  1.00141.63           C  
ATOM    316  CA  THR A 328     -18.974 -24.777 -49.797  1.00152.89           C  
ATOM    317  CA  SER A 329     -16.904 -21.713 -48.972  1.00163.22           C  
ATOM    318  CA  PRO A 330     -14.670 -19.551 -51.159  1.00134.02           C  
ATOM    319  CA  TYR A 331     -12.268 -19.242 -48.233  1.00121.63           C  
ATOM    320  CA  GLN A 332     -10.291 -20.974 -45.499  1.00118.26           C  
ATOM    321  CA  ILE A 333      -9.228 -19.547 -42.151  1.00107.58           C  
ATOM    322  CA  HIS A 334      -5.937 -20.411 -40.441  1.00106.24           C  
ATOM    323  CA  PHE A 335      -4.502 -19.626 -37.019  1.00100.92           C  
ATOM    324  CA  THR A 336      -1.054 -20.871 -37.955  1.00109.88           C  
ATOM    325  CA  LYS A 337       0.047 -17.263 -37.472  1.00104.52           C  
ATOM    326  CA  THR A 338      -1.596 -16.545 -34.105  1.00 97.44           C  
ATOM    327  CA  PRO A 339       0.210 -17.548 -30.871  1.00 99.86           C  
ATOM    328  CA  LYS A 340      -1.432 -20.186 -28.653  1.00105.51           C  
ATOM    329  CA  TYR A 341      -0.870 -18.456 -25.287  1.00107.33           C  
ATOM    330  CA  PHE A 342      -2.314 -15.225 -23.897  1.00111.20           C  
ATOM    331  CA  LYS A 343      -1.701 -13.051 -20.847  1.00124.17           C  
ATOM    332  CA  PRO A 344      -4.812 -13.235 -18.624  1.00142.67           C  
ATOM    333  CA  GLY A 345      -6.407  -9.780 -18.572  1.00162.91           C  
ATOM    334  CA  MET A 346      -4.124  -8.397 -21.252  1.00148.95           C  
ATOM    335  CA  PRO A 347      -5.130  -7.709 -24.860  1.00143.03           C  
ATOM    336  CA  PHE A 348      -4.649 -10.704 -27.129  1.00118.68           C  
ATOM    337  CA  ASP A 349      -3.748 -10.210 -30.814  1.00113.33           C  
ATOM    338  CA  LEU A 350      -4.925 -12.642 -33.492  1.00102.50           C  
ATOM    339  CA  MET A 351      -3.277 -13.320 -36.826  1.00101.39           C  
ATOM    340  CA  VAL A 352      -6.064 -14.745 -38.945  1.00 99.57           C  
ATOM    341  CA  PHE A 353      -4.795 -16.030 -42.279  1.00104.43           C  
ATOM    342  CA  VAL A 354      -7.469 -16.299 -44.955  1.00108.39           C  
ATOM    343  CA  THR A 355      -6.605 -18.288 -48.076  1.00120.00           C  
ATOM    344  CA  ASN A 356      -8.398 -19.111 -51.309  1.00131.49           C  
ATOM    345  CA  PRO A 357      -9.273 -22.817 -51.731  1.00145.14           C  
ATOM    346  CA  ASP A 358      -6.039 -23.442 -53.670  1.00164.16           C  
ATOM    347  CA  GLY A 359      -3.824 -22.122 -50.863  1.00150.34           C  
ATOM    348  CA  SER A 360      -3.275 -18.545 -52.020  1.00148.18           C  
ATOM    349  CA  PRO A 361      -3.935 -15.548 -49.711  1.00132.66           C  
ATOM    350  CA  ALA A 362      -7.327 -13.876 -50.061  1.00128.08           C  
ATOM    351  CA  TYR A 363      -7.069 -10.089 -50.313  1.00143.17           C  
ATOM    352  CA  ARG A 364      -9.516  -7.681 -48.627  1.00148.64           C  
ATOM    353  CA  VAL A 365     -11.655 -10.239 -46.816  1.00129.75           C  
ATOM    354  CA  PRO A 366     -13.305  -8.838 -43.664  1.00136.05           C  
ATOM    355  CA  VAL A 367     -13.180 -11.022 -40.556  1.00123.48           C  
ATOM    356  CA  ALA A 368     -14.671 -11.019 -37.049  1.00132.85           C  
ATOM    357  CA  VAL A 369     -14.883 -13.033 -33.828  1.00133.96           C  
ATOM    358  CA  GLN A 370     -18.046 -14.747 -32.573  1.00156.53           C  
ATOM    359  CA  GLY A 371     -20.893 -12.274 -32.228  1.00187.87           C  
ATOM    360  CA  GLU A 372     -19.428  -8.967 -33.424  1.00184.52           C  
ATOM    361  CA  ASP A 373     -20.825  -6.484 -33.545  1.00212.81           C  
ATOM    362  CA  THR A 374     -18.572  -3.857 -35.173  1.00211.41           C  
ATOM    363  CA  VAL A 375     -15.414  -5.757 -34.128  1.00175.83           C  
ATOM    364  CA  GLN A 376     -14.018  -6.600 -37.571  1.00155.12           C  
ATOM    365  CA  SER A 377     -10.857  -6.218 -39.686  1.00145.94           C  
ATOM    366  CA  LEU A 378      -9.870  -6.724 -43.322  1.00143.23           C  
ATOM    367  CA  THR A 379      -7.297  -9.066 -44.829  1.00129.81           C  
ATOM    368  CA  GLN A 380      -4.320  -7.319 -46.449  1.00150.88           C  
ATOM    369  CA  GLY A 381      -2.012  -8.154 -49.366  1.00165.92           C  
ATOM    370  CA  ASP A 382      -0.438 -11.133 -47.602  1.00148.02           C  
ATOM    371  CA  GLY A 383      -3.846 -12.566 -46.665  1.00125.73           C  
ATOM    372  CA  VAL A 384      -3.457 -11.794 -42.973  1.00117.11           C  
ATOM    373  CA  ALA A 385      -6.003 -10.053 -40.745  1.00116.76           C  
ATOM    374  CA  LYS A 386      -5.370  -8.281 -37.428  1.00123.40           C  
ATOM    375  CA  LEU A 387      -7.881  -8.978 -34.652  1.00121.90           C  
ATOM    376  CA  SER A 388      -7.439  -7.973 -31.007  1.00131.87           C  
ATOM    377  CA  ILE A 389      -9.593  -9.334 -28.180  1.00138.17           C  
ATOM    378  CA  ASN A 390      -9.839  -8.081 -24.597  1.00160.34           C  
ATOM    379  CA  THR A 391      -9.308 -10.778 -21.955  1.00155.42           C  
ATOM    380  CA  HIS A 392     -10.310 -11.804 -18.424  1.00177.99           C  
ATOM    381  CA  PRO A 393      -7.645 -12.230 -15.701  1.00177.03           C  
ATOM    382  CA  SER A 394      -8.934 -15.808 -15.466  1.00180.84           C  
ATOM    383  CA  GLN A 395      -6.698 -18.831 -16.025  1.00165.69           C  
ATOM    384  CA  LYS A 396      -9.405 -20.463 -18.157  1.00172.95           C  
ATOM    385  CA  PRO A 397      -8.719 -21.761 -21.701  1.00153.47           C  
ATOM    386  CA  LEU A 398      -9.539 -18.873 -24.030  1.00137.49           C  
ATOM    387  CA  SER A 399     -11.541 -20.243 -26.968  1.00139.43           C  
ATOM    388  CA  ILE A 400     -11.855 -18.138 -30.127  1.00124.96           C  
ATOM    389  CA  THR A 401     -13.946 -18.700 -33.264  1.00128.09           C  
ATOM    390  CA  VAL A 402     -13.597 -16.579 -36.410  1.00117.51           C  
ATOM    391  CA  ARG A 403     -15.347 -15.485 -39.619  1.00122.15           C  
ATOM    392  CA  THR A 404     -15.497 -14.181 -42.470  1.00122.96           C  
ATOM    393  CA  LYS A 405     -18.103 -11.477 -43.169  1.00143.11           C  
ATOM    394  CA  LYS A 406     -17.949 -10.901 -46.931  1.00145.39           C  
ATOM    395  CA  GLN A 407     -21.180  -9.445 -48.286  1.00170.44           C  
ATOM    396  CA  GLU A 408     -22.388 -10.656 -51.697  1.00174.68           C  
ATOM    397  CA  LEU A 409     -21.971 -14.063 -50.063  1.00159.70           C  
ATOM    398  CA  SER A 410     -24.152 -15.613 -47.352  1.00172.47           C  
ATOM    399  CA  GLU A 411     -23.763 -16.938 -43.807  1.00172.83           C  
ATOM    400  CA  ALA A 412     -23.854 -20.427 -45.324  1.00178.15           C  
ATOM    401  CA  GLU A 413     -21.002 -19.674 -47.725  1.00154.69           C  
ATOM    402  CA  GLN A 414     -18.823 -17.922 -45.120  1.00138.29           C  
ATOM    403  CA  ALA A 415     -15.817 -19.801 -43.702  1.00127.12           C  
ATOM    404  CA  THR A 416     -14.940 -20.524 -40.076  1.00126.35           C  
ATOM    405  CA  ARG A 417     -12.209 -21.795 -37.757  1.00121.63           C  
ATOM    406  CA  THR A 418     -11.700 -22.270 -34.015  1.00126.94           C  
ATOM    407  CA  MET A 419      -8.498 -22.302 -31.951  1.00119.27           C  
ATOM    408  CA  GLN A 420      -7.686 -22.463 -28.239  1.00126.11           C  
ATOM    409  CA  ALA A 421      -5.217 -20.209 -26.412  1.00115.09           C  
ATOM    410  CA  LEU A 422      -3.883 -21.047 -22.947  1.00125.70           C  
ATOM    411  CA  PRO A 423      -2.732 -18.592 -20.264  1.00126.52           C  
ATOM    412  CA  TYR A 424       0.936 -17.800 -19.656  1.00121.59           C  
ATOM    413  CA  SER A 425       1.715 -19.586 -16.381  1.00165.24           C  
ATOM    414  CA  THR A 426       3.407 -17.245 -13.913  1.00155.88           C  
ATOM    415  CA  VAL A 427       6.339 -17.839 -11.562  1.00158.48           C  
ATOM    416  CA  GLY A 428       4.682 -19.190  -8.421  1.00187.65           C  
ATOM    417  CA  ASN A 429       1.425 -17.491  -9.405  1.00188.35           C  
ATOM    418  CA  SER A 430       2.976 -14.035  -9.080  1.00170.83           C  
ATOM    419  CA  ASN A 431       0.690 -12.459 -11.696  1.00165.78           C  
ATOM    420  CA  ASN A 432       3.660 -10.758 -13.372  1.00141.71           C  
ATOM    421  CA  TYR A 433       3.262 -10.693 -17.153  1.00129.42           C  
ATOM    422  CA  LEU A 434       4.959  -9.181 -20.198  1.00113.55           C  
ATOM    423  CA  HIS A 435       3.244  -8.475 -23.520  1.00115.29           C  
ATOM    424  CA  LEU A 436       4.853  -7.480 -26.812  1.00105.97           C  
ATOM    425  CA  SER A 437       2.574  -5.801 -29.333  1.00119.95           C  
ATOM    426  CA  VAL A 438       3.415  -4.836 -32.917  1.00121.01           C  
ATOM    427  CA  LEU A 439       1.496  -2.762 -35.468  1.00143.65           C  
ATOM    428  CA  ARG A 440       0.556  -5.046 -38.361  1.00148.94           C  
ATOM    429  CA  THR A 441       1.675  -4.009 -41.840  1.00156.84           C  
ATOM    430  CA  GLU A 442       3.831  -5.568 -44.551  1.00150.19           C  
ATOM    431  CA  LEU A 443       7.332  -4.888 -43.248  1.00130.63           C  
ATOM    432  CA  ARG A 444       9.867  -4.010 -45.934  1.00137.13           C  
ATOM    433  CA  PRO A 445      13.600  -3.765 -45.309  1.00128.59           C  
ATOM    434  CA  GLY A 446      14.507  -0.129 -44.652  1.00143.01           C  
ATOM    435  CA  GLU A 447      11.448   0.513 -42.496  1.00141.62           C  
ATOM    436  CA  THR A 448      11.465   0.873 -38.726  1.00131.54           C  
ATOM    437  CA  LEU A 449       9.279  -1.278 -36.484  1.00118.65           C  
ATOM    438  CA  ASN A 450       7.629   0.072 -33.343  1.00124.87           C  
ATOM    439  CA  VAL A 451       7.816  -2.819 -30.857  1.00108.02           C  
ATOM    440  CA  ASN A 452       5.595  -2.221 -27.822  1.00117.33           C  
ATOM    441  CA  PHE A 453       6.645  -3.260 -24.321  1.00111.69           C  
ATOM    442  CA  LEU A 454       3.659  -3.470 -21.984  1.00125.96           C  
ATOM    443  CA  LEU A 455       4.422  -4.466 -18.398  1.00127.43           C  
ATOM    444  CA  ARG A 456       1.932  -6.077 -16.029  1.00142.40           C  
ATOM    445  CA  MET A 457       2.847  -6.441 -12.360  1.00151.34           C  
ATOM    446  CA  ASP A 458       1.794  -4.972  -9.012  1.00174.93           C  
ATOM    447  CA  ARG A 459       3.323  -1.565  -8.233  1.00182.35           C  
ATOM    448  CA  ALA A 460       5.081  -3.057  -5.189  1.00188.44           C  
ATOM    449  CA  HIS A 461       7.999  -4.267  -7.314  1.00164.69           C  
ATOM    450  CA  GLU A 462       7.416  -2.355 -10.562  1.00154.23           C  
ATOM    451  CA  ALA A 463      10.231   0.077  -9.776  1.00163.77           C  
ATOM    452  CA  LYS A 464      12.768  -2.768 -10.017  1.00149.90           C  
ATOM    453  CA  ILE A 465      12.113  -3.513 -13.692  1.00129.92           C  
ATOM    454  CA  ARG A 466      14.528  -1.058 -15.284  1.00133.37           C  
ATOM    455  CA  TYR A 467      15.333  -2.831 -18.538  1.00115.69           C  
ATOM    456  CA  TYR A 468      14.091  -5.491 -20.920  1.00100.33           C  
ATOM    457  CA  THR A 469      16.475  -7.749 -22.789  1.00 94.13           C  
ATOM    458  CA  TYR A 470      15.384  -8.532 -26.333  1.00 86.44           C  
ATOM    459  CA  LEU A 471      16.709 -11.075 -28.829  1.00 84.81           C  
ATOM    460  CA  ILE A 472      16.106 -11.248 -32.583  1.00 84.10           C  
ATOM    461  CA  MET A 473      15.953 -14.635 -34.220  1.00 88.88           C  
ATOM    462  CA  ASN A 474      16.408 -15.089 -37.954  1.00 95.03           C  
ATOM    463  CA  LYS A 475      17.103 -17.958 -40.350  1.00108.56           C  
ATOM    464  CA  GLY A 476      17.809 -19.720 -37.051  1.00110.22           C  
ATOM    465  CA  ARG A 477      20.575 -17.490 -35.671  1.00105.40           C  
ATOM    466  CA  LEU A 478      20.768 -14.685 -33.123  1.00 96.79           C  
ATOM    467  CA  LEU A 479      20.596 -11.664 -35.436  1.00 94.32           C  
ATOM    468  CA  LYS A 480      20.731  -9.106 -32.620  1.00 93.34           C  
ATOM    469  CA  ALA A 481      20.443  -8.668 -28.860  1.00 93.41           C  
ATOM    470  CA  GLY A 482      19.905  -5.447 -26.909  1.00 99.20           C  
ATOM    471  CA  ARG A 483      18.418  -3.696 -23.890  1.00104.86           C  
ATOM    472  CA  GLN A 484      15.266  -1.584 -23.701  1.00108.57           C  
ATOM    473  CA  VAL A 485      15.517   0.986 -20.918  1.00127.24           C  
ATOM    474  CA  ARG A 486      12.546   1.443 -18.577  1.00134.62           C  
ATOM    475  CA  GLU A 487      11.894   4.012 -15.875  1.00159.80           C  
ATOM    476  CA  PRO A 488       9.639   3.321 -12.871  1.00168.51           C  
ATOM    477  CA  GLY A 489       5.921   3.627 -13.609  1.00175.90           C  
ATOM    478  CA  GLN A 490       6.270   3.058 -17.343  1.00158.62           C  
ATOM    479  CA  ASP A 491       3.829   0.300 -18.273  1.00149.01           C  
ATOM    480  CA  LEU A 492       4.390   0.870 -21.989  1.00142.07           C  
ATOM    481  CA  VAL A 493       7.732   1.660 -23.626  1.00132.84           C  
ATOM    482  CA  VAL A 494       8.491   1.622 -27.341  1.00127.96           C  
ATOM    483  CA  LEU A 495      11.471   0.161 -29.215  1.00113.82           C  
ATOM    484  CA  PRO A 496      12.383   1.734 -32.584  1.00124.17           C  
ATOM    485  CA  LEU A 497      13.701  -1.368 -34.340  1.00107.96           C  
ATOM    486  CA  SER A 498      15.266  -0.807 -37.787  1.00116.96           C  
ATOM    487  CA  ILE A 499      14.469  -3.457 -40.391  1.00111.49           C  
ATOM    488  CA  THR A 500      17.265  -4.437 -42.788  1.00116.31           C  
ATOM    489  CA  THR A 501      17.646  -6.996 -45.566  1.00119.59           C  
ATOM    490  CA  ASP A 502      18.940  -9.297 -42.817  1.00107.30           C  
ATOM    491  CA  PHE A 503      15.473  -9.816 -41.310  1.00 99.10           C  
ATOM    492  CA  ILE A 504      14.146 -11.384 -44.501  1.00109.68           C  
ATOM    493  CA  PRO A 505      12.062 -13.411 -44.667  1.00113.78           C  
ATOM    494  CA  SER A 506      10.794 -13.669 -41.083  1.00104.20           C  
ATOM    495  CA  PHE A 507      12.081 -12.828 -37.628  1.00 92.48           C  
ATOM    496  CA  ARG A 508      11.353 -13.537 -33.979  1.00 88.95           C  
ATOM    497  CA  LEU A 509      11.512 -10.921 -31.230  1.00 84.81           C  
ATOM    498  CA  VAL A 510      11.869 -12.348 -27.743  1.00 85.90           C  
ATOM    499  CA  ALA A 511      12.180 -10.031 -24.761  1.00 87.75           C  
ATOM    500  CA  TYR A 512      12.233 -10.539 -21.000  1.00 95.22           C  
ATOM    501  CA  TYR A 513      12.834  -8.948 -17.621  1.00105.10           C  
ATOM    502  CA  THR A 514      14.078 -10.402 -14.339  1.00118.19           C  
ATOM    503  CA  LEU A 515      13.723  -9.373 -10.683  1.00135.60           C  
ATOM    504  CA  ILE A 516      13.625 -10.449  -7.037  1.00157.30           C  
ATOM    505  CA  GLY A 517      10.123 -10.446  -5.547  1.00167.36           C  
ATOM    506  CA  ALA A 518       7.580 -12.736  -3.880  1.00185.64           C  
ATOM    507  CA  SER A 519       9.603 -13.812  -0.843  1.00207.99           C  
ATOM    508  CA  GLY A 520      13.149 -13.242  -2.089  1.00196.20           C  
ATOM    509  CA  GLN A 521      12.437 -15.419  -5.107  1.00179.62           C  
ATOM    510  CA  ARG A 522      14.118 -15.012  -8.498  1.00156.87           C  
ATOM    511  CA  GLU A 523      11.561 -14.425 -11.244  1.00139.12           C  
ATOM    512  CA  VAL A 524      11.947 -14.387 -15.026  1.00120.85           C  
ATOM    513  CA  VAL A 525       9.150 -13.135 -17.281  1.00112.75           C  
ATOM    514  CA  ALA A 526       9.460 -13.426 -21.073  1.00101.45           C  
ATOM    515  CA  ASP A 527       7.354 -12.990 -24.213  1.00 99.68           C  
ATOM    516  CA  SER A 528       8.002 -13.658 -27.905  1.00 95.12           C  
ATOM    517  CA  VAL A 529       6.509 -12.671 -31.269  1.00 98.54           C  
ATOM    518  CA  TRP A 530       6.844 -13.726 -34.943  1.00102.24           C  
ATOM    519  CA  VAL A 531       6.965 -10.993 -37.582  1.00104.50           C  
ATOM    520  CA  ASP A 532       6.843 -11.656 -41.328  1.00115.38           C  
ATOM    521  CA  VAL A 533       8.954  -9.428 -43.598  1.00116.82           C  
ATOM    522  CA  LYS A 534       8.528  -8.781 -47.344  1.00135.41           C  
ATOM    523  CA  ASP A 535      10.126 -11.782 -49.064  1.00137.21           C  
ATOM    524  CA  SER A 536      12.714 -10.948 -51.740  1.00134.07           C  
ATOM    525  CA  CYS A 537      16.427 -11.172 -52.522  1.00123.73           C  
ATOM    526  CA  VAL A 538      18.808 -10.114 -49.775  1.00130.41           C  
ATOM    527  CA  GLY A 539      20.478  -7.918 -52.360  1.00129.65           C  
ATOM    528  CA  SER A 540      19.353  -7.505 -55.956  1.00125.18           C  
ATOM    529  CA  LEU A 541      19.834  -9.051 -59.391  1.00116.25           C  
ATOM    530  CA  VAL A 542      18.146  -7.558 -62.443  1.00120.21           C  
ATOM    531  CA  VAL A 543      18.484  -8.783 -66.013  1.00115.88           C  
ATOM    532  CA  LYS A 544      17.227  -6.547 -68.812  1.00127.40           C  
ATOM    533  CA  SER A 545      17.881  -5.119 -72.271  1.00139.46           C  
ATOM    534  CA  GLY A 546      21.147  -3.252 -72.805  1.00153.82           C  
ATOM    535  CA  GLN A 547      19.941  -1.507 -75.960  1.00171.73           C  
ATOM    536  CA  SER A 548      17.840   1.516 -75.035  1.00190.77           C  
ATOM    537  CA  GLU A 549      15.354   1.186 -77.915  1.00196.65           C  
ATOM    538  CA  ASP A 550      13.773  -0.835 -80.731  1.00190.74           C  
ATOM    539  CA  ARG A 551      11.338  -3.668 -81.336  1.00175.54           C  
ATOM    540  CA  GLN A 552      11.869  -7.430 -81.468  1.00152.98           C  
ATOM    541  CA  PRO A 553      15.197  -8.938 -82.628  1.00146.87           C  
ATOM    542  CA  VAL A 554      15.751 -11.139 -85.678  1.00148.59           C  
ATOM    543  CA  PRO A 555      17.186 -14.690 -85.675  1.00137.96           C  
ATOM    544  CA  GLY A 556      20.970 -14.355 -85.443  1.00143.75           C  
ATOM    545  CA  GLN A 557      20.935 -10.802 -84.132  1.00150.04           C  
ATOM    546  CA  GLN A 558      23.447  -9.526 -81.580  1.00151.64           C  
ATOM    547  CA  MET A 559      21.947  -7.809 -78.550  1.00145.52           C  
ATOM    548  CA  THR A 560      23.303  -6.221 -75.386  1.00147.23           C  
ATOM    549  CA  LEU A 561      22.271  -7.873 -72.135  1.00130.01           C  
ATOM    550  CA  LYS A 562      22.450  -5.584 -69.097  1.00136.01           C  
ATOM    551  CA  ILE A 563      22.960  -7.253 -65.707  1.00125.50           C  
ATOM    552  CA  GLU A 564      22.508  -5.185 -62.544  1.00132.69           C  
ATOM    553  CA  GLY A 565      23.760  -6.745 -59.309  1.00127.86           C  
ATOM    554  CA  ASP A 566      25.797  -6.537 -56.105  1.00134.40           C  
ATOM    555  CA  HIS A 567      29.495  -5.719 -56.365  1.00147.45           C  
ATOM    556  CA  GLY A 568      31.690  -8.805 -56.033  1.00144.99           C  
ATOM    557  CA  ALA A 569      29.013 -11.413 -56.687  1.00128.13           C  
ATOM    558  CA  ARG A 570      29.233 -14.117 -59.353  1.00122.89           C  
ATOM    559  CA  VAL A 571      26.349 -14.621 -61.796  1.00112.42           C  
ATOM    560  CA  VAL A 572      25.460 -17.842 -63.612  1.00108.08           C  
ATOM    561  CA  LEU A 573      23.185 -17.469 -66.632  1.00103.40           C  
ATOM    562  CA  VAL A 574      21.120 -19.760 -68.841  1.00101.09           C  
ATOM    563  CA  ALA A 575      18.715 -19.231 -71.745  1.00100.68           C  
ATOM    564  CA  VAL A 576      15.978 -21.791 -72.391  1.00101.83           C  
ATOM    565  CA  ASP A 577      13.462 -21.907 -75.245  1.00106.15           C  
ATOM    566  CA  LYS A 578      10.083 -21.125 -73.678  1.00109.66           C  
ATOM    567  CA  GLY A 579       8.892 -23.995 -75.862  1.00117.01           C  
ATOM    568  CA  VAL A 580      10.459 -26.360 -73.361  1.00116.60           C  
ATOM    569  CA  PHE A 581       8.208 -25.018 -70.605  1.00119.05           C  
ATOM    570  CA  VAL A 582       5.219 -25.978 -72.732  1.00131.39           C  
ATOM    571  CA  LEU A 583       6.306 -29.559 -72.159  1.00138.31           C  
ATOM    572  CA  ASN A 584       7.511 -29.248 -68.579  1.00135.09           C  
ATOM    573  CA  LYS A 585       7.559 -26.201 -66.293  1.00127.09           C  
ATOM    574  CA  LYS A 586       8.207 -28.189 -63.132  1.00136.08           C  
ATOM    575  CA  ASN A 587      11.255 -28.261 -60.847  1.00131.74           C  
ATOM    576  CA  LYS A 588      12.573 -24.831 -61.781  1.00115.71           C  
ATOM    577  CA  LEU A 589      14.766 -22.848 -59.402  1.00111.43           C  
ATOM    578  CA  THR A 590      13.142 -19.830 -57.759  1.00113.09           C  
ATOM    579  CA  GLN A 591      14.166 -17.412 -55.042  1.00126.23           C  
ATOM    580  CA  SER A 592      10.809 -18.245 -53.491  1.00142.68           C  
ATOM    581  CA  LYS A 593      11.621 -21.964 -53.345  1.00140.35           C  
ATOM    582  CA  ILE A 594      14.799 -20.963 -51.522  1.00114.35           C  
ATOM    583  CA  TRP A 595      12.989 -18.939 -48.855  1.00115.99           C  
ATOM    584  CA  ASP A 596      10.576 -21.857 -48.642  1.00134.72           C  
ATOM    585  CA  VAL A 597      13.360 -24.236 -47.622  1.00121.64           C  
ATOM    586  CA  VAL A 598      15.047 -21.812 -45.214  1.00102.44           C  
ATOM    587  CA  GLU A 599      11.781 -21.308 -43.357  1.00115.57           C  
ATOM    588  CA  LYS A 600      10.929 -25.006 -42.993  1.00131.55           C  
ATOM    589  CA  ALA A 601      14.285 -25.309 -41.239  1.00112.72           C  
ATOM    590  CA  ASP A 602      13.669 -22.872 -38.383  1.00104.84           C  
ATOM    591  CA  ILE A 603      14.538 -24.025 -34.872  1.00104.45           C  
ATOM    592  CA  GLY A 604      11.675 -21.824 -33.711  1.00108.83           C  
ATOM    593  CA  CYS A 605       8.482 -23.869 -33.803  1.00133.51           C  
ATOM    594  CA  THR A 606       5.738 -21.415 -32.770  1.00140.77           C  
ATOM    595  CA  PRO A 607       4.140 -18.029 -33.711  1.00143.81           C  
ATOM    596  CA  GLY A 608       5.223 -16.847 -30.244  1.00130.71           C  
ATOM    597  CA  SER A 609       4.739 -16.882 -26.468  1.00131.60           C  
ATOM    598  CA  GLY A 610       4.646 -20.113 -24.446  1.00140.76           C  
ATOM    599  CA  LYS A 611       3.030 -21.880 -21.491  1.00159.04           C  
ATOM    600  CA  ASP A 612       5.762 -20.454 -19.249  1.00138.85           C  
ATOM    601  CA  TYR A 613       9.035 -18.536 -19.499  1.00116.94           C  
ATOM    602  CA  ALA A 614      10.907 -21.778 -20.204  1.00120.71           C  
ATOM    603  CA  GLY A 615       8.316 -22.344 -22.929  1.00130.54           C  
ATOM    604  CA  VAL A 616       8.594 -18.956 -24.624  1.00115.79           C  
ATOM    605  CA  PHE A 617      12.334 -19.580 -24.989  1.00102.11           C  
ATOM    606  CA  SER A 618      12.408 -23.199 -26.197  1.00113.82           C  
ATOM    607  CA  ASP A 619       9.380 -22.729 -28.452  1.00123.54           C  
ATOM    608  CA  ALA A 620      11.153 -19.779 -30.068  1.00104.92           C  
ATOM    609  CA  GLY A 621      14.493 -21.626 -30.396  1.00 97.28           C  
ATOM    610  CA  LEU A 622      16.629 -20.422 -27.521  1.00 89.84           C  
ATOM    611  CA  THR A 623      18.247 -21.626 -24.298  1.00 95.23           C  
ATOM    612  CA  PHE A 624      18.077 -19.709 -21.022  1.00 95.40           C  
ATOM    613  CA  THR A 625      20.143 -20.889 -18.078  1.00105.22           C  
ATOM    614  CA  SER A 626      20.816 -18.838 -14.936  1.00107.91           C  
ATOM    615  CA  SER A 627      22.858 -18.940 -11.735  1.00121.53           C  
ATOM    616  CA  SER A 628      19.594 -19.196  -9.791  1.00125.75           C  
ATOM    617  CA  GLY A 629      18.543 -22.463 -11.448  1.00133.02           C  
ATOM    618  CA  GLN A 630      16.017 -20.924 -13.842  1.00119.56           C  
ATOM    619  CA  GLN A 631      16.760 -23.030 -16.923  1.00119.50           C  
ATOM    620  CA  THR A 632      14.913 -24.110 -20.076  1.00120.33           C  
ATOM    621  CA  ALA A 633      13.794 -27.568 -21.151  1.00141.13           C  
ATOM    622  CA  GLN A 634      16.454 -29.809 -22.678  1.00146.44           C  
ATOM    623  CA  ARG A 635      15.719 -30.076 -26.408  1.00142.37           C  
ATOM    624  CA  ALA A 636      16.359 -33.629 -27.561  1.00166.46           C  
ATOM    625  CA  GLU A 637      14.770 -33.294 -31.013  1.00163.26           C  
ATOM    626  CA  LEU A 638      16.241 -31.612 -34.096  1.00141.10           C  
ATOM    627  CA  GLN A 639      12.789 -31.479 -35.703  1.00153.92           C  
ATOM    628  CA  CYS A 640       9.907 -29.303 -34.570  1.00154.63           C  
ATOM    629  CA  PRO A 641       7.166 -31.080 -32.578  1.00184.27           C  
ATOM    630  CA  GLN A 642       4.320 -32.818 -34.439  1.00218.78           C  
TER     631      GLN A 642                                                      
ATOM    632  CA  ASP B 730      13.067 -17.958-112.304  1.00245.52           C  
ATOM    633  CA  GLU B 731      12.770 -14.197-112.775  1.00255.86           C  
ATOM    634  CA  ASP B 732      13.049 -11.487-110.106  1.00255.10           C  
ATOM    635  CA  ILE B 733      13.618 -13.814-107.149  1.00205.04           C  
ATOM    636  CA  ILE B 734      16.570 -14.775-104.967  1.00186.60           C  
ATOM    637  CA  ALA B 735      18.232 -17.977-106.196  1.00192.20           C  
ATOM    638  CA  GLU B 736      18.742 -21.038-103.995  1.00181.13           C  
ATOM    639  CA  GLU B 737      22.517 -20.777-103.441  1.00219.63           C  
ATOM    640  CA  ASN B 738      22.229 -17.230-102.084  1.00205.00           C  
ATOM    641  CA  ILE B 739      20.043 -18.354 -99.169  1.00153.88           C  
ATOM    642  CA  VAL B 740      21.774 -19.219 -95.900  1.00155.58           C  
ATOM    643  CA  SER B 741      19.681 -21.689 -93.893  1.00131.03           C  
ATOM    644  CA  ARG B 742      18.881 -21.367 -90.203  1.00130.01           C  
ATOM    645  CA  SER B 743      20.764 -24.148 -88.430  1.00145.31           C  
ATOM    646  CA  GLU B 744      21.340 -23.230 -84.776  1.00158.98           C  
ATOM    647  CA  PHE B 745      18.326 -24.379 -82.766  1.00124.05           C  
ATOM    648  CA  PRO B 746      19.486 -25.181 -79.243  1.00118.47           C  
ATOM    649  CA  GLU B 747      16.895 -25.771 -76.521  1.00112.56           C  
ATOM    650  CA  SER B 748      19.064 -23.939 -74.000  1.00107.31           C  
ATOM    651  CA  TRP B 749      22.179 -21.772 -74.231  1.00109.57           C  
ATOM    652  CA  LEU B 750      24.184 -18.952 -72.631  1.00110.77           C  
ATOM    653  CA  TRP B 751      25.183 -21.370 -69.865  1.00111.51           C  
ATOM    654  CA  ASN B 752      27.662 -18.743 -68.677  1.00116.99           C  
ATOM    655  CA  VAL B 753      29.485 -17.811 -65.496  1.00121.74           C  
ATOM    656  CA  GLU B 754      30.130 -14.085 -65.148  1.00126.91           C  
ATOM    657  CA  ASP B 755      31.626 -11.989 -62.340  1.00135.72           C  
ATOM    658  CA  LEU B 756      30.194  -8.599 -61.387  1.00138.44           C  
ATOM    659  CA  LYS B 757      33.475  -6.722 -60.998  1.00159.89           C  
ATOM    660  CA  GLU B 758      32.452  -3.576 -62.870  1.00170.79           C  
ATOM    661  CA  PRO B 759      33.052  -0.500 -60.685  1.00189.69           C  
ATOM    662  CA  PRO B 760      30.022  -0.259 -58.380  1.00177.52           C  
ATOM    663  CA  LYS B 761      27.774   2.786 -58.056  1.00191.56           C  
ATOM    664  CA  ASN B 762      25.804   2.605 -54.804  1.00186.59           C  
ATOM    665  CA  GLY B 763      26.739  -1.047 -54.271  1.00164.77           C  
ATOM    666  CA  ILE B 764      25.413  -1.757 -57.760  1.00155.79           C  
ATOM    667  CA  SER B 765      27.650  -3.366 -60.368  1.00152.07           C  
ATOM    668  CA  THR B 766      26.552  -3.397 -63.991  1.00150.68           C  
ATOM    669  CA  LYS B 767      27.773  -5.928 -66.563  1.00144.16           C  
ATOM    670  CA  LEU B 768      27.092  -5.460 -70.263  1.00150.05           C  
ATOM    671  CA  MET B 769      27.168  -8.568 -72.441  1.00140.71           C  
ATOM    672  CA  ASN B 770      26.980  -8.881 -76.192  1.00148.22           C  
ATOM    673  CA  ILE B 771      25.175 -12.057 -77.256  1.00133.85           C  
ATOM    674  CA  PHE B 772      24.430 -13.688 -80.579  1.00137.09           C  
ATOM    675  CA  LEU B 773      20.839 -14.896 -80.388  1.00124.74           C  
ATOM    676  CA  LYS B 774      20.376 -18.306 -82.004  1.00123.61           C  
ATOM    677  CA  ASP B 775      18.315 -19.177 -85.067  1.00129.59           C  
ATOM    678  CA  SER B 776      15.103 -20.171 -83.296  1.00121.21           C  
ATOM    679  CA  ILE B 777      11.973 -18.119 -83.885  1.00125.97           C  
ATOM    680  CA  THR B 778      10.411 -18.171 -80.431  1.00119.36           C  
ATOM    681  CA  THR B 779      10.802 -16.591 -77.011  1.00114.12           C  
ATOM    682  CA  TRP B 780      13.847 -17.191 -74.847  1.00105.91           C  
ATOM    683  CA  GLU B 781      13.789 -17.269 -71.056  1.00102.15           C  
ATOM    684  CA  ILE B 782      16.879 -15.792 -69.380  1.00100.52           C  
ATOM    685  CA  LEU B 783      17.414 -16.837 -65.760  1.00 98.68           C  
ATOM    686  CA  ALA B 784      20.201 -15.383 -63.631  1.00100.90           C  
ATOM    687  CA  VAL B 785      21.452 -16.594 -60.240  1.00103.14           C  
ATOM    688  CA  SER B 786      23.931 -14.653 -58.107  1.00109.59           C  
ATOM    689  CA  MET B 787      26.240 -15.711 -55.290  1.00117.14           C  
ATOM    690  CA  SER B 788      27.877 -13.201 -52.938  1.00126.85           C  
ATOM    691  CA  ASP B 789      29.865 -13.825 -49.767  1.00138.51           C  
ATOM    692  CA  LYS B 790      27.921 -10.838 -48.437  1.00139.83           C  
ATOM    693  CA  LYS B 791      24.385 -10.972 -49.826  1.00129.79           C  
ATOM    694  CA  GLY B 792      24.318 -14.755 -50.224  1.00124.43           C  
ATOM    695  CA  ILE B 793      22.329 -16.455 -52.958  1.00115.49           C  
ATOM    696  CA  CYS B 794      19.740 -14.741 -55.151  1.00110.62           C  
ATOM    697  CA  VAL B 795      17.558 -15.919 -58.032  1.00105.64           C  
ATOM    698  CA  ALA B 796      16.605 -13.061 -60.344  1.00106.64           C  
ATOM    699  CA  ASP B 797      13.230 -12.613 -62.022  1.00110.74           C  
ATOM    700  CA  PRO B 798      13.173 -14.204 -65.506  1.00105.86           C  
ATOM    701  CA  PHE B 799      13.914 -12.043 -68.551  1.00109.60           C  
ATOM    702  CA  GLU B 800      12.244 -13.039 -71.801  1.00111.84           C  
ATOM    703  CA  VAL B 801      13.558 -12.272 -75.288  1.00116.63           C  
ATOM    704  CA  THR B 802      11.193 -12.802 -78.223  1.00123.92           C  
ATOM    705  CA  VAL B 803      12.878 -13.542 -81.554  1.00127.66           C  
ATOM    706  CA  MET B 804      10.710 -13.169 -84.670  1.00140.80           C  
ATOM    707  CA  GLN B 805      10.649 -12.440 -88.399  1.00160.81           C  
ATOM    708  CA  ASP B 806       8.018 -11.185 -90.857  1.00161.09           C  
ATOM    709  CA  PHE B 807       8.233 -14.194 -93.167  1.00149.96           C  
ATOM    710  CA  PHE B 808       9.555 -17.642 -92.285  1.00139.20           C  
ATOM    711  CA  ILE B 809       9.210 -21.423 -92.440  1.00130.12           C  
ATOM    712  CA  ASP B 810       8.553 -23.828 -89.594  1.00126.22           C  
ATOM    713  CA  LEU B 811      10.067 -27.184 -90.484  1.00123.25           C  
ATOM    714  CA  ARG B 812       8.298 -29.500 -88.073  1.00125.04           C  
ATOM    715  CA  LEU B 813      10.208 -32.768 -87.939  1.00126.31           C  
ATOM    716  CA  PRO B 814       9.426 -35.673 -85.636  1.00134.45           C  
ATOM    717  CA  TYR B 815      11.919 -36.749 -82.973  1.00142.39           C  
ATOM    718  CA  SER B 816      12.920 -39.909 -84.838  1.00144.08           C  
ATOM    719  CA  VAL B 817      12.029 -41.962 -87.918  1.00144.77           C  
ATOM    720  CA  VAL B 818      12.588 -45.616 -88.761  1.00157.06           C  
ATOM    721  CA  ARG B 819      15.116 -46.457 -91.486  1.00160.00           C  
ATOM    722  CA  ASN B 820      13.348 -47.268 -94.773  1.00167.41           C  
ATOM    723  CA  GLU B 821       9.956 -46.168 -93.445  1.00163.84           C  
ATOM    724  CA  GLN B 822       8.368 -43.550 -95.689  1.00159.52           C  
ATOM    725  CA  VAL B 823       6.877 -40.690 -93.684  1.00148.57           C  
ATOM    726  CA  GLU B 824       5.362 -37.278 -94.309  1.00142.90           C  
ATOM    727  CA  ILE B 825       6.927 -34.106 -92.970  1.00130.90           C  
ATOM    728  CA  ARG B 826       5.244 -30.718 -92.766  1.00129.41           C  
ATOM    729  CA  ALA B 827       6.682 -27.289 -93.543  1.00126.39           C  
ATOM    730  CA  VAL B 828       4.636 -24.261 -92.536  1.00129.47           C  
ATOM    731  CA  LEU B 829       5.226 -20.892 -94.157  1.00134.13           C  
ATOM    732  CA  TYR B 830       4.040 -18.043 -91.965  1.00139.12           C  
ATOM    733  CA  ASN B 831       3.383 -14.627 -93.477  1.00150.08           C  
ATOM    734  CA  TYR B 832       2.883 -12.025 -90.770  1.00158.37           C  
ATOM    735  CA  ARG B 833       3.004  -8.921 -92.977  1.00171.66           C  
ATOM    736  CA  GLN B 834       0.021  -6.661 -92.291  1.00185.79           C  
ATOM    737  CA  ASN B 835      -1.576  -6.443 -95.752  1.00194.21           C  
ATOM    738  CA  GLN B 836       0.896  -7.925 -98.231  1.00188.38           C  
ATOM    739  CA  GLU B 837       0.224 -11.317 -99.806  1.00181.14           C  
ATOM    740  CA  LEU B 838       3.278 -13.261-100.973  1.00173.87           C  
ATOM    741  CA  LYS B 839       3.887 -15.316-104.117  1.00182.01           C  
ATOM    742  CA  VAL B 840       6.392 -17.782-102.679  1.00166.20           C  
ATOM    743  CA  ARG B 841       8.599 -20.618-103.889  1.00166.21           C  
ATOM    744  CA  VAL B 842       9.414 -23.449-101.482  1.00150.06           C  
ATOM    745  CA  GLU B 843      12.018 -26.050-102.356  1.00153.22           C  
ATOM    746  CA  LEU B 844      13.078 -29.232-100.608  1.00145.10           C  
ATOM    747  CA  LEU B 845      16.810 -29.839-101.050  1.00153.95           C  
ATOM    748  CA  HIS B 846      18.200 -33.214-102.127  1.00162.95           C  
ATOM    749  CA  ASN B 847      19.964 -35.380 -99.553  1.00158.74           C  
ATOM    750  CA  PRO B 848      21.483 -38.772-100.530  1.00172.00           C  
ATOM    751  CA  ALA B 849      20.398 -40.135 -97.156  1.00159.01           C  
ATOM    752  CA  PHE B 850      16.799 -39.403 -98.152  1.00151.93           C  
ATOM    753  CA  CYS B 851      14.582 -40.795-100.890  1.00163.13           C  
ATOM    754  CA  SER B 852      12.273 -37.984-102.004  1.00160.35           C  
ATOM    755  CA  LEU B 853      11.188 -36.202-105.183  1.00174.15           C  
ATOM    756  CA  ALA B 854      14.224 -33.904-105.183  1.00172.17           C  
ATOM    757  CA  THR B 855      17.292 -35.562-106.690  1.00189.05           C  
ATOM    758  CA  THR B 856      20.734 -34.451-107.836  1.00206.34           C  
ATOM    759  CA  LYS B 857      19.558 -33.117-111.205  1.00228.26           C  
ATOM    760  CA  ARG B 858      15.938 -32.288-110.324  1.00210.66           C  
ATOM    761  CA  ARG B 859      14.554 -29.778-107.823  1.00188.11           C  
ATOM    762  CA  HIS B 860      11.314 -30.214-105.910  1.00171.78           C  
ATOM    763  CA  GLN B 861       9.843 -26.715-105.853  1.00171.05           C  
ATOM    764  CA  GLN B 862       6.254 -25.578-105.304  1.00169.90           C  
ATOM    765  CA  THR B 863       4.943 -22.147-106.224  1.00179.85           C  
ATOM    766  CA  VAL B 864       2.318 -21.041-103.707  1.00171.02           C  
ATOM    767  CA  THR B 865       0.558 -17.888-102.534  1.00174.17           C  
ATOM    768  CA  ILE B 866       0.219 -16.891 -98.881  1.00162.15           C  
ATOM    769  CA  PRO B 867      -2.436 -14.347 -97.782  1.00172.98           C  
ATOM    770  CA  PRO B 868      -1.686 -11.572 -95.256  1.00172.97           C  
ATOM    771  CA  LYS B 869      -1.528 -12.624 -91.584  1.00165.58           C  
ATOM    772  CA  SER B 870      -1.803 -16.358 -92.285  1.00156.90           C  
ATOM    773  CA  SER B 871       0.070 -19.673 -92.512  1.00145.05           C  
ATOM    774  CA  LEU B 872       0.480 -22.350 -95.177  1.00144.12           C  
ATOM    775  CA  SER B 873       1.198 -26.042 -94.633  1.00139.79           C  
ATOM    776  CA  VAL B 874       3.510 -27.743 -97.149  1.00139.10           C  
ATOM    777  CA  PRO B 875       3.804 -31.551 -97.123  1.00141.59           C  
ATOM    778  CA  TYR B 876       6.870 -33.529 -98.221  1.00141.02           C  
ATOM    779  CA  VAL B 877       7.234 -37.313 -98.198  1.00148.10           C  
ATOM    780  CA  ILE B 878      10.730 -38.771 -97.758  1.00146.01           C  
ATOM    781  CA  VAL B 879      12.505 -42.009 -96.848  1.00152.03           C  
ATOM    782  CA  PRO B 880      15.632 -42.231 -94.648  1.00148.93           C  
ATOM    783  CA  LEU B 881      18.086 -44.769 -96.073  1.00163.29           C  
ATOM    784  CA  LYS B 882      20.933 -44.590 -93.538  1.00164.46           C  
ATOM    785  CA  THR B 883      20.759 -44.387 -89.742  1.00161.38           C  
ATOM    786  CA  GLY B 884      22.030 -41.637 -87.464  1.00160.12           C  
ATOM    787  CA  LEU B 885      21.730 -37.862 -87.307  1.00152.95           C  
ATOM    788  CA  GLN B 886      20.636 -37.121 -90.882  1.00145.89           C  
ATOM    789  CA  GLU B 887      19.472 -33.743 -92.133  1.00139.88           C  
ATOM    790  CA  VAL B 888      16.429 -32.274 -93.898  1.00132.70           C  
ATOM    791  CA  GLU B 889      16.515 -28.736 -95.256  1.00135.66           C  
ATOM    792  CA  VAL B 890      13.995 -26.549 -97.064  1.00135.85           C  
ATOM    793  CA  LYS B 891      14.393 -23.019 -98.435  1.00145.59           C  
ATOM    794  CA  ALA B 892      11.841 -20.412 -99.484  1.00149.64           C  
ATOM    795  CA  ALA B 893      11.866 -17.082-101.307  1.00165.96           C  
ATOM    796  CA  VAL B 894       9.282 -14.511-102.368  1.00175.56           C  
ATOM    797  CA  TYR B 895       8.930 -12.985-105.827  1.00199.75           C  
ATOM    798  CA  HIS B 896       9.584  -9.274-106.451  1.00220.93           C  
ATOM    799  CA  HIS B 897      10.869  -8.750-102.901  1.00206.07           C  
ATOM    800  CA  PHE B 898      14.183  -9.395-101.165  1.00204.38           C  
ATOM    801  CA  ILE B 899      12.754 -11.792 -98.583  1.00178.48           C  
ATOM    802  CA  SER B 900      14.217 -15.267 -98.113  1.00166.43           C  
ATOM    803  CA  ASP B 901      14.363 -17.965 -95.431  1.00150.84           C  
ATOM    804  CA  GLY B 902      16.023 -21.347 -94.887  1.00145.11           C  
ATOM    805  CA  VAL B 903      15.606 -24.039 -92.231  1.00135.19           C  
ATOM    806  CA  ARG B 904      18.200 -26.770 -91.725  1.00138.70           C  
ATOM    807  CA  LYS B 905      17.051 -29.257 -89.078  1.00133.17           C  
ATOM    808  CA  SER B 906      18.298 -32.709 -88.119  1.00136.87           C  
ATOM    809  CA  LEU B 907      16.398 -35.777 -86.945  1.00135.85           C  
ATOM    810  CA  LYS B 908      17.656 -39.045 -85.513  1.00145.88           C  
ATOM    811  CA  VAL B 909      17.177 -42.029 -87.809  1.00148.11           C  
ATOM    812  CA  VAL B 910      16.940 -45.392 -86.047  1.00160.97           C  
ATOM    813  CA  PRO B 911      16.987 -48.993 -87.379  1.00173.63           C  
ATOM    814  CA  GLU B 912      14.417 -51.687 -86.662  1.00187.53           C  
ATOM    815  CA  GLY B 913      14.253 -53.686 -83.439  1.00227.69           C  
ATOM    816  CA  ILE B 914      13.023 -54.151 -79.883  1.00222.50           C  
ATOM    817  CA  ARG B 915       6.295 -57.931 -74.861  1.00214.29           C  
ATOM    818  CA  MET B 916       7.324 -60.999 -72.870  1.00208.15           C  
ATOM    819  CA  ASN B 917      10.135 -61.373 -70.342  1.00202.35           C  
ATOM    820  CA  LYS B 918      11.285 -64.846 -69.308  1.00201.59           C  
ATOM    821  CA  THR B 919      13.802 -66.050 -66.722  1.00200.45           C  
ATOM    822  CA  VAL B 920      16.290 -68.567 -68.128  1.00202.52           C  
ATOM    823  CA  ALA B 921      18.619 -69.571 -65.285  1.00204.60           C  
ATOM    824  CA  VAL B 922      19.107 -68.647 -61.623  1.00205.77           C  
ATOM    825  CA  ARG B 923      21.937 -70.569 -59.958  1.00212.43           C  
ATOM    826  CA  THR B 924      23.888 -69.900 -56.759  1.00217.51           C  
ATOM    827  CA  LEU B 925      27.609 -69.537 -57.527  1.00218.61           C  
ATOM    828  CA  ASP B 926      29.523 -70.996 -54.578  1.00230.71           C  
ATOM    829  CA  PRO B 927      32.482 -73.347 -55.069  1.00242.62           C  
ATOM    830  CA  GLU B 928      32.940 -75.579 -52.003  1.00258.49           C  
ATOM    831  CA  ARG B 929      29.255 -75.631 -51.012  1.00255.71           C  
ATOM    832  CA  LEU B 930      27.828 -78.439 -53.174  1.00262.09           C  
ATOM    833  CA  GLY B 931      29.770 -76.852 -56.039  1.00249.94           C  
ATOM    834  CA  ARG B 932      32.524 -79.453 -55.655  1.00270.38           C  
ATOM    835  CA  GLU B 933      36.242 -78.819 -55.071  1.00278.06           C  
ATOM    836  CA  GLY B 934      36.418 -79.259 -58.822  1.00279.58           C  
ATOM    837  CA  VAL B 935      35.281 -75.629 -59.042  1.00256.60           C  
ATOM    838  CA  GLN B 936      31.585 -75.232 -59.930  1.00242.78           C  
ATOM    839  CA  LYS B 937      30.461 -75.727 -63.533  1.00242.78           C  
ATOM    840  CA  GLU B 938      27.036 -74.457 -64.603  1.00229.36           C  
ATOM    841  CA  ASP B 939      25.268 -75.461 -67.828  1.00233.95           C  
ATOM    842  CA  ILE B 940      22.865 -72.750 -68.996  1.00219.45           C  
ATOM    843  CA  PRO B 941      20.325 -73.559 -71.730  1.00224.49           C  
ATOM    844  CA  PRO B 942      18.971 -71.093 -74.302  1.00218.77           C  
ATOM    845  CA  ALA B 943      15.473 -69.633 -74.010  1.00211.67           C  
ATOM    846  CA  ASP B 944      12.358 -71.194 -75.529  1.00221.63           C  
ATOM    847  CA  LEU B 945      11.439 -68.308 -77.852  1.00217.81           C  
ATOM    848  CA  SER B 946       9.436 -70.796 -79.933  1.00234.12           C  
ATOM    849  CA  ASP B 947       6.546 -68.323 -80.047  1.00229.94           C  
ATOM    850  CA  GLN B 948       8.933 -65.531 -81.027  1.00222.32           C  
ATOM    851  CA  VAL B 949       7.449 -63.622 -83.966  1.00230.86           C  
ATOM    852  CA  PRO B 950       9.807 -64.026 -86.978  1.00243.31           C  
ATOM    853  CA  ASP B 951      12.109 -61.097 -87.863  1.00246.81           C  
ATOM    854  CA  THR B 952      12.607 -59.791 -84.317  1.00230.46           C  
ATOM    855  CA  GLU B 953      15.797 -59.349 -82.322  1.00225.88           C  
ATOM    856  CA  SER B 954      16.152 -60.824 -78.833  1.00212.70           C  
ATOM    857  CA  GLU B 955      18.675 -59.844 -76.170  1.00209.28           C  
ATOM    858  CA  THR B 956      20.064 -62.087 -73.440  1.00203.48           C  
ATOM    859  CA  ARG B 957      21.276 -60.358 -70.280  1.00201.98           C  
ATOM    860  CA  ILE B 958      23.583 -62.277 -67.949  1.00201.96           C  
ATOM    861  CA  LEU B 959      23.969 -60.929 -64.412  1.00203.40           C  
ATOM    862  CA  LEU B 960      26.385 -61.577 -61.533  1.00208.69           C  
ATOM    863  CA  GLN B 961      24.737 -60.683 -58.210  1.00212.77           C  
ATOM    864  CA  GLY B 962      27.059 -61.005 -55.208  1.00222.58           C  
ATOM    865  CA  THR B 963      25.803 -62.014 -51.764  1.00231.34           C  
ATOM    866  CA  PRO B 964      28.199 -60.396 -49.253  1.00247.09           C  
ATOM    867  CA  VAL B 965      26.625 -60.600 -45.755  1.00263.65           C  
ATOM    868  CA  ALA B 966      29.466 -60.819 -43.228  1.00279.40           C  
ATOM    869  CA  GLN B 967      29.774 -60.023 -39.514  1.00306.84           C  
ATOM    870  CA  MET B 968      32.681 -61.047 -37.320  1.00322.04           C  
ATOM    871  CA  THR B 969      31.038 -58.608 -34.932  1.00234.34           C  
ATOM    872  CA  GLU B 970      32.349 -56.748 -31.876  1.00212.58           C  
ATOM    873  CA  ASP B 971      30.876 -54.632 -29.075  1.00207.68           C  
ATOM    874  CA  ALA B 972      33.701 -52.582 -27.571  1.00188.77           C  
ATOM    875  CA  VAL B 973      33.529 -50.904 -24.167  1.00183.06           C  
ATOM    876  CA  ASP B 974      32.130 -47.377 -24.395  1.00189.21           C  
ATOM    877  CA  ALA B 975      34.855 -44.770 -23.899  1.00178.68           C  
ATOM    878  CA  GLU B 976      32.698 -42.660 -21.558  1.00189.49           C  
ATOM    879  CA  ARG B 977      33.325 -45.476 -19.072  1.00183.61           C  
ATOM    880  CA  LEU B 978      37.102 -45.018 -19.118  1.00168.70           C  
ATOM    881  CA  LYS B 979      37.454 -41.315 -18.225  1.00173.35           C  
ATOM    882  CA  HIS B 980      39.140 -42.339 -14.966  1.00169.84           C  
ATOM    883  CA  LEU B 981      41.871 -44.326 -16.733  1.00157.89           C  
ATOM    884  CA  ILE B 982      43.649 -41.121 -17.725  1.00158.95           C  
ATOM    885  CA  VAL B 983      45.901 -40.743 -14.693  1.00159.99           C  
ATOM    886  CA  THR B 984      48.841 -38.410 -14.088  1.00165.07           C  
ATOM    887  CA  PRO B 985      51.897 -40.600 -13.350  1.00162.26           C  
ATOM    888  CA  SER B 986      53.855 -39.653 -10.218  1.00172.97           C  
ATOM    889  CA  GLY B 987      55.967 -41.101  -7.413  1.00181.59           C  
ATOM    890  CA  CYS B 988      58.954 -43.456  -7.434  1.00184.99           C  
ATOM    891  CA  GLY B 989      60.160 -46.283  -9.696  1.00179.83           C  
ATOM    892  CA  GLU B 990      57.103 -48.367  -8.819  1.00173.32           C  
ATOM    893  CA  GLU B 991      54.362 -45.811  -8.093  1.00170.96           C  
ATOM    894  CA  ASN B 992      55.179 -44.076 -11.372  1.00164.87           C  
ATOM    895  CA  MET B 993      54.467 -47.336 -13.194  1.00158.04           C  
ATOM    896  CA  ILE B 994      51.127 -47.865 -11.443  1.00157.72           C  
ATOM    897  CA  GLY B 995      49.989 -44.492 -12.826  1.00156.03           C  
ATOM    898  CA  MET B 996      51.427 -44.790 -16.342  1.00151.96           C  
ATOM    899  CA  THR B 997      49.645 -48.136 -16.715  1.00148.92           C  
ATOM    900  CA  PRO B 998      45.950 -47.209 -17.049  1.00149.71           C  
ATOM    901  CA  THR B 999      46.832 -44.265 -19.310  1.00150.52           C  
ATOM    902  CA  VAL B1000      48.950 -46.179 -21.820  1.00149.86           C  
ATOM    903  CA  ILE B1001      46.392 -48.981 -21.964  1.00149.38           C  
ATOM    904  CA  ALA B1002      43.674 -46.341 -22.272  1.00152.69           C  
ATOM    905  CA  VAL B1003      45.169 -44.651 -25.325  1.00156.88           C  
ATOM    906  CA  HIS B1004      46.014 -47.980 -26.941  1.00157.59           C  
ATOM    907  CA  TYR B1005      42.475 -49.336 -26.570  1.00159.96           C  
ATOM    908  CA  LEU B1006      40.977 -46.032 -27.727  1.00166.24           C  
ATOM    909  CA  ASP B1007      43.227 -45.829 -30.795  1.00172.32           C  
ATOM    910  CA  GLU B1008      42.124 -49.316 -31.838  1.00176.01           C  
ATOM    911  CA  THR B1009      38.410 -49.039 -31.111  1.00180.69           C  
ATOM    912  CA  GLU B1010      38.377 -45.573 -32.698  1.00188.39           C  
ATOM    913  CA  GLN B1011      35.892 -44.179 -30.180  1.00188.45           C  
ATOM    914  CA  TRP B1012      38.007 -41.022 -29.892  1.00186.77           C  
ATOM    915  CA  GLU B1013      35.096 -38.896 -31.166  1.00205.52           C  
ATOM    916  CA  LYS B1014      32.726 -40.225 -28.505  1.00203.62           C  
ATOM    917  CA  PHE B1015      35.304 -39.830 -25.725  1.00188.27           C  
ATOM    918  CA  GLY B1016      36.288 -36.285 -26.686  1.00197.23           C  
ATOM    919  CA  LEU B1017      38.850 -35.738 -29.423  1.00198.80           C  
ATOM    920  CA  GLU B1018      40.721 -32.945 -27.635  1.00200.89           C  
ATOM    921  CA  LYS B1019      41.552 -35.124 -24.622  1.00183.80           C  
ATOM    922  CA  ARG B1020      43.962 -37.368 -26.543  1.00176.38           C  
ATOM    923  CA  GLN B1021      46.712 -34.802 -26.974  1.00185.03           C  
ATOM    924  CA  GLY B1022      46.697 -34.312 -23.191  1.00179.22           C  
ATOM    925  CA  ALA B1023      46.880 -38.059 -22.634  1.00165.38           C  
ATOM    926  CA  LEU B1024      49.979 -38.156 -24.843  1.00169.49           C  
ATOM    927  CA  GLU B1025      51.699 -35.731 -22.467  1.00175.07           C  
ATOM    928  CA  LEU B1026      50.903 -37.980 -19.500  1.00164.25           C  
ATOM    929  CA  ILE B1027      52.364 -41.062 -21.201  1.00159.25           C  
ATOM    930  CA  LYS B1028      55.460 -39.106 -22.229  1.00170.91           C  
ATOM    931  CA  LYS B1029      55.577 -37.686 -18.693  1.00172.10           C  
ATOM    932  CA  GLY B1030      55.426 -41.181 -17.196  1.00162.95           C  
ATOM    933  CA  TYR B1031      58.210 -42.474 -19.439  1.00168.31           C  
ATOM    934  CA  THR B1032      60.410 -39.439 -18.784  1.00181.87           C  
ATOM    935  CA  GLN B1033      59.978 -39.904 -15.037  1.00179.51           C  
ATOM    936  CA  GLN B1034      60.844 -43.594 -15.446  1.00175.68           C  
ATOM    937  CA  LEU B1035      64.301 -42.723 -16.779  1.00191.47           C  
ATOM    938  CA  ALA B1036      65.420 -41.246 -13.452  1.00201.32           C  
ATOM    939  CA  PHE B1037      65.007 -44.691 -11.885  1.00196.34           C  
ATOM    940  CA  ARG B1038      67.128 -46.445 -14.499  1.00203.33           C  
ATOM    941  CA  GLN B1039      70.187 -47.917 -12.791  1.00223.13           C  
ATOM    942  CA  PRO B1040      73.588 -48.160 -14.565  1.00245.91           C  
ATOM    943  CA  SER B1041      72.989 -51.899 -15.050  1.00243.05           C  
ATOM    944  CA  SER B1042      70.056 -50.882 -17.275  1.00221.27           C  
ATOM    945  CA  ALA B1043      67.714 -52.264 -14.606  1.00208.47           C  
ATOM    946  CA  PHE B1044      64.899 -50.759 -12.530  1.00194.23           C  
ATOM    947  CA  ALA B1045      63.952 -50.682  -8.851  1.00197.43           C  
ATOM    948  CA  ALA B1046      61.629 -48.679  -6.599  1.00193.97           C  
ATOM    949  CA  PHE B1047      64.517 -46.366  -5.731  1.00208.88           C  
ATOM    950  CA  VAL B1048      68.047 -45.785  -7.030  1.00222.72           C  
ATOM    951  CA  LYS B1049      69.699 -47.228  -3.918  1.00242.77           C  
ATOM    952  CA  ARG B1050      67.570 -50.384  -3.869  1.00231.92           C  
ATOM    953  CA  ALA B1051      68.570 -53.617  -5.606  1.00234.68           C  
ATOM    954  CA  PRO B1052      66.999 -53.959  -9.092  1.00215.84           C  
ATOM    955  CA  SER B1053      63.721 -55.887  -9.408  1.00202.79           C  
ATOM    956  CA  THR B1054      63.295 -58.759 -11.863  1.00202.91           C  
ATOM    957  CA  TRP B1055      59.539 -58.286 -12.275  1.00186.56           C  
ATOM    958  CA  LEU B1056      59.564 -54.475 -12.481  1.00177.39           C  
ATOM    959  CA  THR B1057      62.260 -54.467 -15.166  1.00183.90           C  
ATOM    960  CA  ALA B1058      60.124 -57.107 -16.884  1.00180.14           C  
ATOM    961  CA  TYR B1059      57.108 -54.792 -16.642  1.00165.94           C  
ATOM    962  CA  VAL B1060      58.947 -51.703 -17.853  1.00166.77           C  
ATOM    963  CA  VAL B1061      59.758 -53.753 -20.951  1.00173.45           C  
ATOM    964  CA  LYS B1062      56.099 -54.773 -21.259  1.00164.10           C  
ATOM    965  CA  VAL B1063      54.670 -51.245 -21.008  1.00156.22           C  
ATOM    966  CA  PHE B1064      57.377 -49.538 -23.090  1.00164.74           C  
ATOM    967  CA  SER B1065      57.032 -52.257 -25.745  1.00170.69           C  
ATOM    968  CA  LEU B1066      53.366 -51.415 -26.210  1.00162.17           C  
ATOM    969  CA  ALA B1067      53.822 -47.631 -26.107  1.00162.09           C  
ATOM    970  CA  VAL B1068      56.249 -47.482 -29.044  1.00176.88           C  
ATOM    971  CA  ASN B1069      53.908 -45.955 -31.628  1.00181.89           C  
ATOM    972  CA  LEU B1070      52.540 -43.560 -29.022  1.00172.03           C  
ATOM    973  CA  ILE B1071      55.706 -41.983 -27.607  1.00177.13           C  
ATOM    974  CA  ALA B1072      59.427 -42.088 -28.405  1.00191.72           C  
ATOM    975  CA  ILE B1073      60.711 -45.181 -26.589  1.00186.41           C  
ATOM    976  CA  ASP B1074      64.510 -45.220 -26.550  1.00204.36           C  
ATOM    977  CA  SER B1075      66.029 -48.401 -27.968  1.00215.72           C  
ATOM    978  CA  GLN B1076      69.026 -48.138 -25.628  1.00227.04           C  
ATOM    979  CA  VAL B1077      66.702 -48.158 -22.608  1.00205.15           C  
ATOM    980  CA  LEU B1078      64.171 -50.800 -23.653  1.00193.87           C  
ATOM    981  CA  CYS B1079      66.720 -53.248 -25.061  1.00213.50           C  
ATOM    982  CA  GLY B1080      69.165 -52.571 -22.219  1.00221.90           C  
ATOM    983  CA  ALA B1081      66.678 -53.900 -19.672  1.00204.95           C  
ATOM    984  CA  VAL B1082      66.002 -56.880 -21.936  1.00209.42           C  
ATOM    985  CA  LYS B1083      69.742 -57.564 -22.132  1.00234.57           C  
ATOM    986  CA  TRP B1084      70.020 -57.269 -18.344  1.00231.55           C  
ATOM    987  CA  LEU B1085      67.195 -59.752 -17.707  1.00220.68           C  
ATOM    988  CA  ILE B1086      68.757 -62.312 -20.045  1.00240.42           C  
ATOM    989  CA  LEU B1087      72.388 -62.227 -18.908  1.00264.32           C  
ATOM    990  CA  GLU B1088      71.752 -61.579 -15.210  1.00256.88           C  
ATOM    991  CA  LYS B1089      68.360 -62.871 -14.077  1.00240.54           C  
ATOM    992  CA  GLN B1090      68.048 -66.077 -16.102  1.00251.72           C  
ATOM    993  CA  LYS B1091      69.017 -69.485 -14.744  1.00277.16           C  
ATOM    994  CA  PRO B1092      70.708 -72.022 -17.053  1.00302.99           C  
ATOM    995  CA  ASP B1093      67.461 -73.994 -17.480  1.00295.86           C  
ATOM    996  CA  GLY B1094      65.696 -70.796 -18.592  1.00264.50           C  
ATOM    997  CA  VAL B1095      63.871 -69.794 -15.411  1.00250.34           C  
ATOM    998  CA  PHE B1096      63.867 -66.192 -14.238  1.00231.64           C  
ATOM    999  CA  GLN B1097      64.463 -65.624 -10.522  1.00238.26           C  
ATOM   1000  CA  GLU B1098      63.234 -62.610  -8.554  1.00224.47           C  
ATOM   1001  CA  ASP B1099      65.940 -61.253  -6.246  1.00239.10           C  
ATOM   1002  CA  ALA B1100      64.441 -57.897  -5.241  1.00224.74           C  
ATOM   1003  CA  PRO B1101      60.640 -58.135  -4.853  1.00212.44           C  
ATOM   1004  CA  VAL B1102      58.744 -54.939  -5.666  1.00195.53           C  
ATOM   1005  CA  ILE B1103      57.618 -52.862  -2.685  1.00202.47           C  
ATOM   1006  CA  HIS B1104      54.113 -52.551  -4.086  1.00189.32           C  
ATOM   1007  CA  GLN B1105      53.130 -56.224  -3.949  1.00195.97           C  
ATOM   1008  CA  GLU B1106      49.627 -55.420  -5.211  1.00186.99           C  
ATOM   1009  CA  MET B1107      50.633 -54.059  -8.634  1.00170.85           C  
ATOM   1010  CA  ILE B1108      52.010 -57.445  -9.723  1.00175.57           C  
ATOM   1011  CA  GLY B1109      48.629 -59.184  -9.923  1.00179.21           C  
ATOM   1012  CA  GLY B1110      48.478 -62.968  -9.610  1.00194.23           C  
ATOM   1013  CA  LEU B1111      52.196 -63.396  -8.968  1.00199.02           C  
ATOM   1014  CA  ARG B1112      51.647 -62.387  -5.337  1.00208.69           C  
ATOM   1015  CA  ASN B1113      50.179 -65.847  -4.896  1.00226.39           C  
ATOM   1016  CA  ASN B1114      53.279 -67.792  -3.820  1.00243.50           C  
ATOM   1017  CA  ASN B1115      52.075 -70.858  -5.735  1.00252.09           C  
ATOM   1018  CA  GLU B1116      54.344 -71.731  -8.677  1.00248.38           C  
ATOM   1019  CA  LYS B1117      56.251 -68.447  -9.018  1.00230.10           C  
ATOM   1020  CA  ASP B1118      58.971 -70.414 -10.819  1.00243.48           C  
ATOM   1021  CA  MET B1119      56.525 -70.667 -13.722  1.00232.30           C  
ATOM   1022  CA  ALA B1120      54.483 -67.480 -13.272  1.00210.38           C  
ATOM   1023  CA  LEU B1121      57.554 -65.221 -13.299  1.00205.40           C  
ATOM   1024  CA  THR B1122      59.298 -67.111 -16.109  1.00216.41           C  
ATOM   1025  CA  ALA B1123      56.016 -66.756 -18.015  1.00204.21           C  
ATOM   1026  CA  PHE B1124      55.726 -63.037 -17.263  1.00186.68           C  
ATOM   1027  CA  VAL B1125      59.346 -62.184 -18.062  1.00193.17           C  
ATOM   1028  CA  LEU B1126      58.917 -64.269 -21.213  1.00201.46           C  
ATOM   1029  CA  ILE B1127      55.953 -62.318 -22.619  1.00186.14           C  
ATOM   1030  CA  SER B1128      57.827 -59.085 -21.925  1.00179.66           C  
ATOM   1031  CA  LEU B1129      60.848 -60.417 -23.831  1.00197.41           C  
ATOM   1032  CA  GLN B1130      58.742 -61.578 -26.794  1.00199.96           C  
ATOM   1033  CA  GLU B1131      56.972 -58.224 -27.171  1.00184.83           C  
ATOM   1034  CA  ALA B1132      60.373 -56.523 -27.354  1.00193.45           C  
ATOM   1035  CA  LYS B1133      61.496 -59.005 -30.007  1.00213.47           C  
ATOM   1036  CA  ASP B1134      61.356 -56.926 -33.197  1.00221.69           C  
ATOM   1037  CA  ILE B1135      62.814 -53.935 -31.363  1.00214.98           C  
ATOM   1038  CA  CYS B1136      65.765 -55.783 -29.827  1.00227.53           C  
ATOM   1039  CA  GLU B1137      66.777 -58.523 -32.281  1.00250.64           C  
ATOM   1040  CA  GLU B1138      69.767 -56.767 -33.846  1.00274.87           C  
ATOM   1041  CA  GLN B1139      70.643 -55.030 -30.572  1.00261.78           C  
ATOM   1042  CA  VAL B1140      70.522 -58.150 -28.386  1.00258.48           C  
ATOM   1043  CA  ASN B1141      71.878 -61.335 -29.970  1.00284.49           C  
ATOM   1044  CA  SER B1142      71.275 -63.545 -26.933  1.00276.89           C  
ATOM   1045  CA  LEU B1143      67.517 -63.014 -27.230  1.00249.87           C  
ATOM   1046  CA  PRO B1144      66.803 -65.954 -29.587  1.00266.36           C  
ATOM   1047  CA  GLY B1145      68.655 -68.271 -27.197  1.00281.68           C  
ATOM   1048  CA  SER B1146      66.790 -67.041 -24.125  1.00255.55           C  
ATOM   1049  CA  ILE B1147      63.316 -67.107 -25.688  1.00240.49           C  
ATOM   1050  CA  THR B1148      63.661 -70.783 -26.599  1.00265.17           C  
ATOM   1051  CA  LYS B1149      65.284 -71.601 -23.239  1.00271.59           C  
ATOM   1052  CA  ALA B1150      62.562 -70.111 -21.023  1.00246.07           C  
ATOM   1053  CA  GLY B1151      60.095 -71.852 -23.333  1.00249.33           C  
ATOM   1054  CA  ASP B1152      61.762 -75.227 -22.778  1.00278.82           C  
ATOM   1055  CA  PHE B1153      61.228 -75.009 -19.015  1.00272.45           C  
ATOM   1056  CA  LEU B1154      57.591 -73.902 -19.302  1.00251.91           C  
ATOM   1057  CA  GLU B1155      56.798 -76.600 -21.869  1.00270.85           C  
ATOM   1058  CA  ALA B1156      58.133 -79.444 -19.718  1.00297.25           C  
ATOM   1059  CA  ASN B1157      56.369 -78.211 -16.577  1.00283.36           C  
ATOM   1060  CA  TYR B1158      53.061 -77.257 -18.195  1.00267.95           C  
ATOM   1061  CA  MET B1159      51.402 -80.593 -17.432  1.00295.16           C  
ATOM   1062  CA  ASN B1160      52.068 -80.149 -13.701  1.00297.47           C  
ATOM   1063  CA  LEU B1161      50.146 -76.907 -13.165  1.00269.87           C  
ATOM   1064  CA  GLN B1162      47.129 -76.689 -10.850  1.00275.09           C  
ATOM   1065  CA  ARG B1163      46.221 -72.989 -10.842  1.00248.05           C  
ATOM   1066  CA  SER B1164      44.157 -71.675 -13.765  1.00233.77           C  
ATOM   1067  CA  TYR B1165      46.149 -68.440 -13.568  1.00211.92           C  
ATOM   1068  CA  THR B1166      49.425 -70.270 -14.221  1.00220.20           C  
ATOM   1069  CA  VAL B1167      47.860 -72.237 -17.087  1.00228.69           C  
ATOM   1070  CA  ALA B1168      46.757 -69.015 -18.793  1.00207.66           C  
ATOM   1071  CA  ILE B1169      49.822 -66.773 -18.393  1.00195.53           C  
ATOM   1072  CA  ALA B1170      52.230 -69.564 -19.365  1.00212.67           C  
ATOM   1073  CA  GLY B1171      49.797 -70.631 -22.084  1.00217.62           C  
ATOM   1074  CA  TYR B1172      50.146 -67.220 -23.702  1.00200.01           C  
ATOM   1075  CA  ALA B1173      53.926 -67.347 -23.297  1.00205.22           C  
ATOM   1076  CA  LEU B1174      54.112 -70.619 -25.243  1.00227.12           C  
ATOM   1077  CA  ALA B1175      51.473 -69.759 -27.843  1.00223.23           C  
ATOM   1078  CA  GLN B1176      53.682 -66.842 -28.916  1.00214.24           C  
ATOM   1079  CA  MET B1177      56.268 -69.371 -30.121  1.00238.15           C  
ATOM   1080  CA  GLY B1178      53.650 -71.717 -31.569  1.00250.84           C  
ATOM   1081  CA  ARG B1179      54.664 -74.120 -28.817  1.00259.86           C  
ATOM   1082  CA  LEU B1180      51.196 -74.774 -27.394  1.00254.53           C  
ATOM   1083  CA  LYS B1181      50.114 -78.005 -29.082  1.00282.45           C  
ATOM   1084  CA  GLY B1182      49.217 -81.603 -28.179  1.00310.42           C  
ATOM   1085  CA  PRO B1183      48.270 -82.488 -24.572  1.00311.81           C  
ATOM   1086  CA  LEU B1184      49.433 -79.020 -23.486  1.00279.99           C  
ATOM   1087  CA  LEU B1185      46.908 -77.360 -25.801  1.00268.80           C  
ATOM   1088  CA  ASN B1186      44.173 -79.653 -24.500  1.00287.87           C  
ATOM   1089  CA  LYS B1187      45.055 -78.679 -20.921  1.00276.92           C  
ATOM   1090  CA  PHE B1188      44.920 -74.953 -21.677  1.00247.63           C  
ATOM   1091  CA  LEU B1189      41.460 -75.248 -23.230  1.00255.51           C  
ATOM   1092  CA  THR B1190      39.908 -77.598 -20.657  1.00277.02           C  
ATOM   1093  CA  THR B1191      41.157 -75.315 -17.874  1.00258.16           C  
ATOM   1094  CA  ALA B1192      38.269 -73.007 -18.705  1.00248.45           C  
ATOM   1095  CA  LYS B1193      35.233 -73.279 -16.448  1.00264.59           C  
ATOM   1096  CA  ASP B1194      32.171 -73.295 -18.725  1.00275.35           C  
ATOM   1097  CA  LYS B1195      34.573 -72.587 -21.613  1.00257.43           C  
ATOM   1098  CA  ASN B1196      34.481 -68.844 -20.906  1.00234.74           C  
ATOM   1099  CA  ARG B1197      36.706 -68.102 -17.897  1.00224.16           C  
ATOM   1100  CA  TRP B1198      40.039 -69.046 -16.332  1.00221.14           C  
ATOM   1101  CA  GLU B1199      39.286 -68.688 -12.621  1.00229.38           C  
ATOM   1102  CA  ASP B1200      40.918 -69.609  -9.307  1.00241.09           C  
ATOM   1103  CA  PRO B1201      39.211 -69.585  -5.880  1.00261.22           C  
ATOM   1104  CA  GLY B1202      40.518 -66.143  -4.911  1.00242.45           C  
ATOM   1105  CA  LYS B1203      40.251 -62.476  -5.854  1.00221.40           C  
ATOM   1106  CA  GLN B1204      38.280 -61.663  -9.007  1.00210.87           C  
ATOM   1107  CA  LEU B1205      40.901 -59.315 -10.484  1.00189.17           C  
ATOM   1108  CA  TYR B1206      43.315 -62.239 -10.661  1.00193.63           C  
ATOM   1109  CA  ASN B1207      40.579 -63.994 -12.636  1.00201.57           C  
ATOM   1110  CA  VAL B1208      39.995 -61.030 -14.939  1.00185.92           C  
ATOM   1111  CA  GLU B1209      43.752 -61.011 -15.500  1.00176.77           C  
ATOM   1112  CA  ALA B1210      44.011 -64.753 -16.236  1.00190.64           C  
ATOM   1113  CA  THR B1211      41.086 -64.660 -18.668  1.00193.09           C  
ATOM   1114  CA  SER B1212      42.858 -61.732 -20.324  1.00176.87           C  
ATOM   1115  CA  TYR B1213      46.075 -63.709 -20.853  1.00181.13           C  
ATOM   1116  CA  ALA B1214      43.869 -66.554 -22.078  1.00196.81           C  
ATOM   1117  CA  LEU B1215      42.051 -64.348 -24.599  1.00191.25           C  
ATOM   1118  CA  LEU B1216      45.493 -63.258 -25.811  1.00184.51           C  
ATOM   1119  CA  ALA B1217      46.585 -66.878 -26.298  1.00201.41           C  
ATOM   1120  CA  LEU B1218      43.394 -67.724 -28.203  1.00212.08           C  
ATOM   1121  CA  LEU B1219      44.109 -64.891 -30.631  1.00204.47           C  
ATOM   1122  CA  GLN B1220      47.719 -65.986 -31.101  1.00210.14           C  
ATOM   1123  CA  LEU B1221      46.800 -69.551 -32.063  1.00232.04           C  
ATOM   1124  CA  LYS B1222      43.868 -68.221 -34.102  1.00233.89           C  
ATOM   1125  CA  ASP B1223      41.123 -70.297 -32.467  1.00242.43           C  
ATOM   1126  CA  PHE B1224      38.211 -67.997 -33.322  1.00238.90           C  
ATOM   1127  CA  ASP B1225      35.622 -70.625 -32.369  1.00257.98           C  
ATOM   1128  CA  PHE B1226      36.474 -70.506 -28.672  1.00244.18           C  
ATOM   1129  CA  VAL B1227      36.883 -66.726 -28.412  1.00221.48           C  
ATOM   1130  CA  PRO B1228      33.403 -65.094 -28.517  1.00226.81           C  
ATOM   1131  CA  PRO B1229      32.254 -66.817 -25.279  1.00235.20           C  
ATOM   1132  CA  VAL B1230      35.456 -65.742 -23.477  1.00214.84           C  
ATOM   1133  CA  VAL B1231      34.991 -62.133 -24.583  1.00202.05           C  
ATOM   1134  CA  ARG B1232      31.291 -62.078 -23.681  1.00217.81           C  
ATOM   1135  CA  TRP B1233      32.333 -63.048 -20.138  1.00216.55           C  
ATOM   1136  CA  LEU B1234      34.780 -60.120 -19.950  1.00194.77           C  
ATOM   1137  CA  ASN B1235      32.181 -57.658 -21.229  1.00198.95           C  
ATOM   1138  CA  GLU B1236      29.651 -58.899 -18.673  1.00217.55           C  
ATOM   1139  CA  GLN B1237      32.184 -58.302 -15.900  1.00206.11           C  
ATOM   1140  CA  ARG B1238      31.848 -54.582 -16.657  1.00197.96           C  
ATOM   1141  CA  TYR B1239      35.398 -53.937 -15.478  1.00182.27           C  
ATOM   1142  CA  TYR B1240      36.702 -50.470 -16.254  1.00171.99           C  
ATOM   1143  CA  GLY B1241      40.160 -50.592 -14.676  1.00163.57           C  
ATOM   1144  CA  GLY B1242      41.426 -48.230 -11.982  1.00165.37           C  
ATOM   1145  CA  GLY B1243      41.714 -49.180  -8.320  1.00176.52           C  
ATOM   1146  CA  TYR B1244      43.919 -50.669  -5.617  1.00183.86           C  
ATOM   1147  CA  GLY B1245      46.530 -52.866  -7.306  1.00175.33           C  
ATOM   1148  CA  SER B1246      44.629 -52.675 -10.586  1.00166.11           C  
ATOM   1149  CA  THR B1247      47.890 -52.369 -12.532  1.00157.61           C  
ATOM   1150  CA  GLN B1248      47.940 -55.805 -14.173  1.00160.12           C  
ATOM   1151  CA  ALA B1249      44.178 -56.261 -14.399  1.00164.08           C  
ATOM   1152  CA  THR B1250      43.818 -52.874 -16.127  1.00155.92           C  
ATOM   1153  CA  PHE B1251      46.769 -53.287 -18.505  1.00151.62           C  
ATOM   1154  CA  MET B1252      45.804 -56.848 -19.442  1.00158.63           C  
ATOM   1155  CA  VAL B1253      42.003 -56.752 -19.725  1.00163.44           C  
ATOM   1156  CA  PHE B1254      42.373 -53.921 -22.242  1.00157.90           C  
ATOM   1157  CA  GLN B1255      45.414 -55.330 -24.012  1.00158.37           C  
ATOM   1158  CA  ALA B1256      43.213 -58.356 -24.706  1.00168.44           C  
ATOM   1159  CA  LEU B1257      40.084 -56.475 -25.808  1.00171.21           C  
ATOM   1160  CA  ALA B1258      42.183 -54.304 -28.137  1.00168.13           C  
ATOM   1161  CA  GLN B1259      43.889 -57.278 -29.760  1.00176.27           C  
ATOM   1162  CA  TYR B1260      40.398 -58.713 -30.118  1.00186.04           C  
ATOM   1163  CA  GLN B1261      39.592 -55.850 -32.483  1.00189.19           C  
ATOM   1164  CA  LYS B1262      42.837 -56.328 -34.421  1.00192.99           C  
ATOM   1165  CA  ASP B1263      42.784 -60.090 -34.984  1.00205.01           C  
ATOM   1166  CA  ALA B1264      39.718 -59.608 -37.124  1.00218.69           C  
ATOM   1167  CA  PRO B1265      38.934 -60.310 -40.321  1.00240.53           C  
ATOM   1168  CA  ASP B1266      35.260 -59.306 -40.538  1.00248.51           C  
ATOM   1169  CA  HIS B1267      33.591 -61.166 -43.411  1.00282.73           C  
ATOM   1170  CA  GLN B1268      34.774 -63.517 -44.884  1.00272.78           C  
ATOM   1171  CA  GLU B1269      36.048 -62.722 -48.361  1.00262.40           C  
ATOM   1172  CA  LEU B1270      34.315 -62.503 -51.734  1.00246.11           C  
ATOM   1173  CA  ASN B1271      37.045 -63.726 -54.072  1.00248.58           C  
ATOM   1174  CA  LEU B1272      35.108 -65.148 -57.026  1.00235.59           C  
ATOM   1175  CA  ASP B1273      36.565 -65.764 -60.488  1.00239.96           C  
ATOM   1176  CA  VAL B1274      33.721 -66.086 -63.001  1.00228.53           C  
ATOM   1177  CA  SER B1275      34.352 -67.294 -66.565  1.00236.40           C  
ATOM   1178  CA  LEU B1276      31.717 -67.126 -69.309  1.00230.12           C  
ATOM   1179  CA  GLN B1277      32.090 -69.134 -72.512  1.00244.35           C  
ATOM   1180  CA  LEU B1278      29.382 -68.418 -75.074  1.00240.14           C  
ATOM   1181  CA  PRO B1279      29.513 -70.519 -78.279  1.00260.24           C  
ATOM   1182  CA  SER B1280      28.821 -67.283 -80.179  1.00258.66           C  
ATOM   1183  CA  ARG B1281      31.851 -65.251 -79.097  1.00265.70           C  
ATOM   1184  CA  SER B1282      35.346 -66.643 -79.677  1.00291.42           C  
ATOM   1185  CA  SER B1283      36.840 -64.929 -76.628  1.00283.19           C  
ATOM   1186  CA  LYS B1284      36.283 -66.016 -73.022  1.00264.03           C  
ATOM   1187  CA  ILE B1285      34.800 -63.510 -70.563  1.00246.77           C  
ATOM   1188  CA  THR B1286      36.573 -63.403 -67.196  1.00248.12           C  
ATOM   1189  CA  HIS B1287      35.047 -61.424 -64.316  1.00238.12           C  
ATOM   1190  CA  ARG B1288      36.637 -60.913 -60.891  1.00245.02           C  
ATOM   1191  CA  ILE B1289      34.143 -59.933 -58.186  1.00237.70           C  
ATOM   1192  CA  HIS B1290      36.184 -58.777 -55.189  1.00253.49           C  
ATOM   1193  CA  TRP B1291      35.047 -57.458 -51.834  1.00261.91           C  
ATOM   1194  CA  GLU B1292      35.995 -53.845 -51.056  1.00284.62           C  
ATOM   1195  CA  SER B1293      34.922 -52.905 -54.583  1.00275.69           C  
ATOM   1196  CA  ALA B1294      31.938 -50.582 -55.035  1.00278.18           C  
ATOM   1197  CA  SER B1295      30.024 -52.798 -57.468  1.00253.23           C  
ATOM   1198  CA  LEU B1296      29.534 -56.514 -56.784  1.00236.16           C  
ATOM   1199  CA  LEU B1297      27.450 -56.415 -59.979  1.00225.67           C  
ATOM   1200  CA  ARG B1298      28.597 -57.352 -63.488  1.00222.41           C  
ATOM   1201  CA  SER B1299      26.552 -57.823 -66.665  1.00215.56           C  
ATOM   1202  CA  GLU B1300      26.900 -59.020 -70.269  1.00217.63           C  
ATOM   1203  CA  GLU B1301      24.487 -58.779 -73.209  1.00216.58           C  
ATOM   1204  CA  THR B1302      24.210 -60.938 -76.339  1.00221.35           C  
ATOM   1205  CA  LYS B1303      21.897 -60.409 -79.310  1.00225.71           C  
ATOM   1206  CA  GLU B1304      21.831 -64.159 -79.972  1.00227.85           C  
ATOM   1207  CA  ASN B1305      20.029 -66.814 -77.921  1.00219.25           C  
ATOM   1208  CA  GLU B1306      23.015 -68.977 -76.984  1.00227.31           C  
ATOM   1209  CA  GLY B1307      23.366 -72.101 -74.853  1.00231.15           C  
ATOM   1210  CA  PHE B1308      26.432 -71.199 -72.808  1.00229.60           C  
ATOM   1211  CA  THR B1309      28.305 -72.514 -69.774  1.00232.06           C  
ATOM   1212  CA  VAL B1310      29.670 -70.681 -66.724  1.00224.81           C  
ATOM   1213  CA  THR B1311      32.594 -71.713 -64.506  1.00235.06           C  
ATOM   1214  CA  ALA B1312      33.032 -70.064 -61.099  1.00230.39           C  
ATOM   1215  CA  GLU B1313      36.123 -70.335 -58.887  1.00242.94           C  
ATOM   1216  CA  GLY B1314      37.144 -69.338 -55.355  1.00247.96           C  
ATOM   1217  CA  LYS B1315      35.490 -68.292 -52.092  1.00246.75           C  
ATOM   1218  CA  GLY B1316      32.147 -66.552 -51.586  1.00238.05           C  
ATOM   1219  CA  GLN B1317      28.447 -67.079 -52.259  1.00229.73           C  
ATOM   1220  CA  GLY B1318      27.179 -65.405 -55.444  1.00218.23           C  
ATOM   1221  CA  THR B1319      24.205 -65.406 -57.826  1.00209.62           C  
ATOM   1222  CA  LEU B1320      23.760 -65.846 -61.572  1.00203.36           C  
ATOM   1223  CA  SER B1321      20.606 -64.526 -63.237  1.00198.92           C  
ATOM   1224  CA  VAL B1322      20.061 -64.844 -66.988  1.00197.12           C  
ATOM   1225  CA  VAL B1323      17.168 -62.795 -68.384  1.00195.92           C  
ATOM   1226  CA  THR B1324      16.214 -62.814 -72.071  1.00198.05           C  
ATOM   1227  CA  MET B1325      13.924 -60.314 -73.758  1.00201.14           C  
ATOM   1228  CA  TYR B1326      11.857 -60.808 -76.924  1.00206.58           C  
ATOM   1229  CA  HIS B1327       8.536 -60.353 -78.739  1.00213.21           C  
ATOM   1230  CA  ALA B1328       6.029 -63.168 -78.199  1.00216.73           C  
ATOM   1231  CA  LYS B1329       6.983 -63.008 -81.096  1.00  0.00           C  
ATOM   1232  CA  ALA B1330       7.057 -59.796 -83.396  1.00  0.00           C  
ATOM   1233  CA  LYS B1331       5.732 -57.213 -80.681  1.00  0.00           C  
ATOM   1234  CA  ASP B1332       7.100 -53.453 -81.532  1.00  0.00           C  
ATOM   1235  CA  GLN B1333       6.016 -49.684 -81.256  1.00  0.00           C  
ATOM   1236  CA  LEU B1334       4.517 -47.663 -83.155  1.00  0.00           C  
ATOM   1237  CA  THR B1335       2.711 -50.034 -85.599  1.00  0.00           C  
ATOM   1238  CA  CYS B1336      -0.846 -48.817 -85.810  1.00189.37           C  
ATOM   1239  CA  ASN B1337      -2.190 -51.449 -83.366  1.00209.08           C  
ATOM   1240  CA  LYS B1338      -5.329 -49.399 -82.725  1.00186.71           C  
ATOM   1241  CA  PHE B1339      -6.369 -48.370 -86.226  1.00169.54           C  
ATOM   1242  CA  ASP B1340      -7.085 -50.013 -89.557  1.00175.81           C  
ATOM   1243  CA  LEU B1341      -6.829 -47.765 -92.605  1.00161.44           C  
ATOM   1244  CA  LYS B1342      -7.628 -48.101 -96.309  1.00167.39           C  
ATOM   1245  CA  VAL B1343      -7.202 -45.156 -98.683  1.00156.98           C  
ATOM   1246  CA  THR B1344      -8.325 -45.332-102.311  1.00169.68           C  
ATOM   1247  CA  ILE B1345      -7.732 -42.943-105.213  1.00172.71           C  
ATOM   1248  CA  LYS B1346      -9.881 -43.511-108.317  1.00193.21           C  
ATOM   1249  CA  PRO B1347     -10.700 -41.484-111.460  1.00208.42           C  
ATOM   1250  CA  ALA B1348     -14.090 -39.754-111.769  1.00213.05           C  
ATOM   1251  CA  PRO B1349     -16.893 -41.153-113.976  1.00244.27           C  
ATOM   1252  CA  LYS B1359      -9.435 -31.008-114.975  1.00231.58           C  
ATOM   1253  CA  ASN B1360      -8.435 -34.483-113.765  1.00215.64           C  
ATOM   1254  CA  THR B1361     -10.845 -34.751-110.812  1.00195.21           C  
ATOM   1255  CA  MET B1362     -10.542 -37.912-108.706  1.00181.69           C  
ATOM   1256  CA  ILE B1363     -12.340 -39.743-105.898  1.00170.37           C  
ATOM   1257  CA  LEU B1364     -10.598 -40.089-102.537  1.00152.68           C  
ATOM   1258  CA  GLU B1365     -12.227 -42.853-100.498  1.00154.44           C  
ATOM   1259  CA  ILE B1366     -11.151 -43.275 -96.880  1.00144.23           C  
ATOM   1260  CA  CYS B1367     -11.941 -46.343 -94.784  1.00154.90           C  
ATOM   1261  CA  THR B1368     -11.080 -46.634 -91.104  1.00152.41           C  
ATOM   1262  CA  ARG B1369     -11.805 -48.749 -88.024  1.00166.21           C  
ATOM   1263  CA  TYR B1370     -10.852 -48.884 -84.333  1.00172.17           C  
ATOM   1264  CA  ARG B1371      -9.073 -52.003 -83.045  1.00199.08           C  
ATOM   1265  CA  GLY B1372     -10.507 -51.953 -79.517  1.00209.08           C  
ATOM   1266  CA  ASP B1373     -13.711 -53.229 -77.931  1.00226.63           C  
ATOM   1267  CA  GLN B1374     -15.453 -49.864 -77.658  1.00202.80           C  
ATOM   1268  CA  ASP B1375     -16.284 -47.220 -80.258  1.00177.47           C  
ATOM   1269  CA  ALA B1376     -13.454 -44.679 -80.203  1.00161.42           C  
ATOM   1270  CA  THR B1377     -14.313 -41.096 -79.264  1.00153.29           C  
ATOM   1271  CA  MET B1378     -13.238 -37.928 -81.070  1.00141.06           C  
ATOM   1272  CA  SER B1379     -10.582 -38.891 -83.580  1.00134.76           C  
ATOM   1273  CA  ILE B1380      -8.692 -36.881 -86.174  1.00129.13           C  
ATOM   1274  CA  LEU B1381      -8.405 -37.478 -89.924  1.00125.51           C  
ATOM   1275  CA  ASP B1382      -5.322 -35.607 -91.089  1.00129.87           C  
ATOM   1276  CA  ILE B1383      -5.129 -35.302 -94.864  1.00132.00           C  
ATOM   1277  CA  SER B1384      -2.586 -34.019 -97.348  1.00143.06           C  
ATOM   1278  CA  MET B1385      -3.373 -33.622-101.052  1.00150.62           C  
ATOM   1279  CA  MET B1386      -1.721 -34.955-104.210  1.00165.18           C  
ATOM   1280  CA  THR B1387       0.376 -31.885-104.995  1.00179.99           C  
ATOM   1281  CA  GLY B1388      -1.743 -29.595-107.163  1.00190.00           C  
ATOM   1282  CA  PHE B1389      -5.038 -31.053-105.993  1.00172.63           C  
ATOM   1283  CA  ALA B1390      -7.857 -29.365-104.077  1.00166.02           C  
ATOM   1284  CA  PRO B1391     -10.865 -31.117-102.529  1.00154.36           C  
ATOM   1285  CA  ASP B1392     -14.338 -30.351-103.858  1.00167.17           C  
ATOM   1286  CA  THR B1393     -16.014 -27.639-101.803  1.00171.71           C  
ATOM   1287  CA  ASP B1394     -19.523 -28.929-102.526  1.00181.63           C  
ATOM   1288  CA  ASP B1395     -18.412 -32.431-101.538  1.00163.79           C  
ATOM   1289  CA  LEU B1396     -17.034 -31.070 -98.275  1.00150.41           C  
ATOM   1290  CA  LYS B1397     -20.143 -29.169 -97.198  1.00163.77           C  
ATOM   1291  CA  GLN B1398     -21.917 -32.513 -97.614  1.00164.31           C  
ATOM   1292  CA  LEU B1399     -19.556 -34.211 -95.171  1.00145.77           C  
ATOM   1293  CA  ALA B1400     -19.645 -31.369 -92.650  1.00146.66           C  
ATOM   1294  CA  ASN B1401     -23.423 -31.550 -92.316  1.00162.30           C  
ATOM   1295  CA  GLY B1402     -23.092 -35.289 -91.790  1.00155.41           C  
ATOM   1296  CA  VAL B1403     -23.520 -36.254 -88.158  1.00155.85           C  
ATOM   1297  CA  ASP B1404     -20.508 -37.375 -86.115  1.00144.58           C  
ATOM   1298  CA  ARG B1405     -18.339 -35.498 -88.592  1.00135.31           C  
ATOM   1299  CA  TYR B1406     -16.943 -31.982 -88.408  1.00136.11           C  
ATOM   1300  CA  ILE B1407     -14.996 -29.572 -90.581  1.00138.66           C  
ATOM   1301  CA  SER B1408     -14.251 -26.045 -89.375  1.00153.43           C  
ATOM   1302  CA  LYS B1409     -15.735 -23.060 -91.196  1.00173.62           C  
ATOM   1303  CA  TYR B1410     -12.074 -22.163 -91.602  1.00176.34           C  
ATOM   1304  CA  GLU B1411     -11.247 -25.146 -93.794  1.00157.57           C  
ATOM   1305  CA  LEU B1412     -14.465 -24.752 -95.804  1.00165.43           C  
ATOM   1306  CA  ASP B1413     -13.925 -21.282 -97.269  1.00191.39           C  
ATOM   1307  CA  LYS B1414     -10.296 -21.841 -98.258  1.00186.97           C  
ATOM   1308  CA  ALA B1415     -10.658 -22.696-101.959  1.00192.22           C  
ATOM   1309  CA  PHE B1416      -8.397 -23.670-104.863  1.00197.83           C  
ATOM   1310  CA  SER B1417      -6.138 -21.059-103.258  1.00211.78           C  
ATOM   1311  CA  ASP B1418      -4.185 -23.554-101.154  1.00189.75           C  
ATOM   1312  CA  ARG B1419      -6.156 -26.343 -99.540  1.00164.77           C  
ATOM   1313  CA  ASN B1420      -3.355 -28.888 -99.855  1.00159.75           C  
ATOM   1314  CA  THR B1421      -4.103 -29.951 -96.261  1.00146.64           C  
ATOM   1315  CA  LEU B1422      -7.461 -30.783 -94.681  1.00135.85           C  
ATOM   1316  CA  ILE B1423      -8.725 -32.067 -91.324  1.00129.41           C  
ATOM   1317  CA  ILE B1424     -11.985 -33.966 -90.922  1.00125.45           C  
ATOM   1318  CA  TYR B1425     -12.851 -34.323 -87.242  1.00127.53           C  
ATOM   1319  CA  LEU B1426     -14.683 -37.500 -86.257  1.00129.94           C  
ATOM   1320  CA  ASP B1427     -17.075 -37.557 -83.315  1.00139.44           C  
ATOM   1321  CA  LYS B1428     -16.259 -41.260 -83.356  1.00143.91           C  
ATOM   1322  CA  VAL B1429     -15.065 -44.232 -85.362  1.00148.24           C  
ATOM   1323  CA  SER B1430     -16.666 -47.678 -85.229  1.00169.25           C  
ATOM   1324  CA  HIS B1431     -14.949 -50.837 -83.994  1.00189.79           C  
ATOM   1325  CA  SER B1432     -17.185 -53.456 -85.625  1.00213.95           C  
ATOM   1326  CA  GLU B1433     -17.072 -52.412 -89.286  1.00202.34           C  
ATOM   1327  CA  ASP B1434     -15.356 -49.730 -91.367  1.00177.61           C  
ATOM   1328  CA  ASP B1435     -16.488 -46.107 -91.291  1.00157.48           C  
ATOM   1329  CA  CYS B1436     -15.928 -44.860 -94.827  1.00154.31           C  
ATOM   1330  CA  LEU B1437     -16.096 -41.422 -96.388  1.00144.94           C  
ATOM   1331  CA  ALA B1438     -15.197 -40.104 -99.830  1.00149.47           C  
ATOM   1332  CA  PHE B1439     -14.870 -36.775-101.623  1.00150.93           C  
ATOM   1333  CA  LYS B1440     -13.886 -35.425-105.050  1.00164.52           C  
ATOM   1334  CA  VAL B1441     -10.475 -33.842-105.617  1.00163.56           C  
ATOM   1335  CA  HIS B1442      -9.764 -31.425-108.477  1.00183.41           C  
ATOM   1336  CA  GLN B1443      -6.423 -30.630-110.095  1.00195.83           C  
ATOM   1337  CA  TYR B1444      -5.987 -26.851-110.275  1.00211.61           C  
ATOM   1338  CA  PHE B1445      -2.286 -26.823-111.176  1.00223.70           C  
ATOM   1339  CA  ASN B1446      -1.055 -29.658-113.400  1.00230.66           C  
ATOM   1340  CA  VAL B1447       2.604 -30.659-113.033  1.00237.34           C  
ATOM   1341  CA  GLU B1448       4.734 -33.697-113.942  1.00247.02           C  
ATOM   1342  CA  LEU B1449       5.709 -36.108-111.143  1.00231.48           C  
ATOM   1343  CA  ILE B1450       3.142 -35.648-108.390  1.00202.84           C  
ATOM   1344  CA  GLN B1451       3.766 -36.087-104.652  1.00188.10           C  
ATOM   1345  CA  PRO B1452       1.660 -38.867-103.097  1.00174.00           C  
ATOM   1346  CA  GLY B1453      -1.134 -37.767-100.811  1.00154.88           C  
ATOM   1347  CA  ALA B1454      -1.234 -38.957 -97.208  1.00147.29           C  
ATOM   1348  CA  VAL B1455      -3.999 -39.650 -94.689  1.00136.85           C  
ATOM   1349  CA  LYS B1456      -3.433 -40.020 -90.935  1.00137.77           C  
ATOM   1350  CA  VAL B1457      -5.852 -41.153 -88.209  1.00136.31           C  
ATOM   1351  CA  TYR B1458      -5.624 -40.992 -84.430  1.00143.38           C  
ATOM   1352  CA  ALA B1459      -7.782 -40.475 -81.361  1.00147.09           C  
ATOM   1353  CA  TYR B1460      -7.372 -37.020 -79.812  1.00149.97           C  
ATOM   1354  CA  TYR B1461      -5.785 -38.263 -76.587  1.00169.65           C  
ATOM   1355  CA  ASN B1462      -2.897 -40.220 -78.094  1.00174.02           C  
ATOM   1356  CA  LEU B1463      -0.436 -39.157 -80.793  1.00170.76           C  
ATOM   1357  CA  GLU B1464       1.793 -42.255 -80.778  1.00188.38           C  
ATOM   1358  CA  GLU B1465      -1.079 -44.655 -81.500  1.00179.53           C  
ATOM   1359  CA  SER B1466      -1.587 -43.386 -85.047  1.00161.45           C  
ATOM   1360  CA  CYS B1467      -1.872 -44.835 -88.549  1.00159.50           C  
ATOM   1361  CA  THR B1468      -0.806 -43.198 -91.818  1.00154.79           C  
ATOM   1362  CA  ARG B1469      -1.548 -44.420 -95.342  1.00158.64           C  
ATOM   1363  CA  PHE B1470      -0.545 -42.771 -98.625  1.00161.42           C  
ATOM   1364  CA  TYR B1471      -2.195 -42.318-102.024  1.00164.72           C  
ATOM   1365  CA  HIS B1472      -0.787 -41.781-105.531  1.00181.54           C  
ATOM   1366  CA  PRO B1473      -2.552 -42.357-108.872  1.00196.78           C  
ATOM   1367  CA  GLU B1474       0.192 -44.718-110.037  1.00220.30           C  
ATOM   1368  CA  LYS B1475       2.713 -45.639-107.332  1.00218.32           C  
ATOM   1369  CA  GLU B1476       1.485 -48.708-105.411  1.00221.60           C  
ATOM   1370  CA  ASP B1477       0.201 -46.882-102.324  1.00246.73           C  
ATOM   1371  CA  GLY B1478       2.195 -43.648-102.221  1.00222.29           C  
ATOM   1372  CA  LYS B1479       5.468 -45.437-101.521  1.00220.29           C  
ATOM   1373  CA  LEU B1480       8.307 -44.010-103.619  1.00197.46           C  
ATOM   1374  CA  ASN B1481      10.394 -46.492-105.598  1.00193.11           C  
ATOM   1375  CA  LYS B1482      13.210 -48.204-103.702  1.00203.35           C  
ATOM   1376  CA  LEU B1483      15.046 -51.531-103.929  1.00217.80           C  
ATOM   1377  CA  CYS B1484      15.784 -53.243-100.614  1.00236.14           C  
ATOM   1378  CA  ARG B1485      17.707 -56.254 -99.313  1.00262.40           C  
ATOM   1379  CA  ASP B1486      17.485 -57.025 -95.586  1.00297.28           C  
ATOM   1380  CA  GLU B1487      17.899 -53.550 -94.086  1.00287.57           C  
ATOM   1381  CA  LEU B1488      19.855 -51.787 -96.832  1.00250.13           C  
ATOM   1382  CA  CYS B1489      17.885 -49.627 -99.274  1.00228.92           C  
ATOM   1383  CA  ARG B1490      18.598 -47.291-102.202  1.00219.99           C  
ATOM   1384  CA  CYS B1491      16.358 -44.660-103.793  1.00214.47           C  
ATOM   1385  CA  ALA B1492      14.951 -45.493-107.220  1.00207.69           C  
ATOM   1386  CA  GLU B1493      13.135 -42.284-108.161  1.00208.42           C  
ATOM   1387  CA  GLU B1494      15.079 -41.328-111.288  1.00243.87           C  
ATOM   1388  CA  ASN B1495      15.497 -41.916-115.024  1.00284.25           C  
ATOM   1389  CA  CYS B1496      15.021 -45.551-116.066  1.00210.34           C  
ATOM   1390  CA  PHE B1497      18.037 -45.213-118.359  1.00201.26           C  
ATOM   1391  CA  ILE B1498      20.373 -42.545-119.765  1.00210.09           C  
ATOM   1392  CA  GLN B1499      18.450 -41.014-122.698  1.00217.63           C  
ATOM   1393  CA  LYS B1500      17.298 -41.982-126.212  1.00215.65           C  
ATOM   1394  CA  ASP B1503      19.271 -37.194-131.305  1.00259.85           C  
ATOM   1395  CA  LYS B1504      21.170 -39.439-133.730  1.00253.11           C  
ATOM   1396  CA  VAL B1505      23.306 -41.707-131.500  1.00229.99           C  
ATOM   1397  CA  THR B1506      26.468 -42.295-133.548  1.00239.73           C  
ATOM   1398  CA  LEU B1507      29.593 -44.450-133.172  1.00234.68           C  
ATOM   1399  CA  GLU B1508      31.569 -41.544-131.699  1.00250.66           C  
ATOM   1400  CA  GLU B1509      28.783 -40.821-129.191  1.00237.77           C  
ATOM   1401  CA  ARG B1510      29.207 -44.448-128.059  1.00216.20           C  
ATOM   1402  CA  LEU B1511      32.994 -44.621-127.688  1.00228.07           C  
ATOM   1403  CA  ASP B1512      32.896 -41.381-125.674  1.00241.94           C  
ATOM   1404  CA  LYS B1513      30.044 -42.416-123.369  1.00223.58           C  
ATOM   1405  CA  ALA B1514      31.320 -45.973-122.847  1.00211.00           C  
ATOM   1406  CA  CYS B1515      34.814 -44.867-121.824  1.00230.92           C  
ATOM   1407  CA  GLU B1516      33.959 -42.308-119.156  1.00243.18           C  
ATOM   1408  CA  PRO B1517      36.013 -42.956-115.984  1.00257.78           C  
ATOM   1409  CA  GLY B1518      32.899 -44.351-114.277  1.00241.60           C  
ATOM   1410  CA  VAL B1519      31.849 -46.967-116.839  1.00217.97           C  
ATOM   1411  CA  ASP B1520      32.811 -50.451-115.648  1.00216.47           C  
ATOM   1412  CA  TYR B1521      30.994 -53.103-117.685  1.00201.11           C  
ATOM   1413  CA  VAL B1522      29.894 -53.421-121.324  1.00191.85           C  
ATOM   1414  CA  TYR B1523      28.000 -56.467-122.625  1.00188.27           C  
ATOM   1415  CA  LYS B1524      26.233 -57.639-125.743  1.00188.73           C  
ATOM   1416  CA  THR B1525      23.476 -59.554-123.991  1.00189.08           C  
ATOM   1417  CA  ARG B1526      20.439 -61.674-124.870  1.00197.37           C  
ATOM   1418  CA  LEU B1527      17.129 -61.606-122.994  1.00199.78           C  
ATOM   1419  CA  VAL B1528      16.250 -65.161-121.923  1.00219.74           C  
ATOM   1420  CA  LYS B1529      13.567 -64.608-119.264  1.00225.70           C  
ATOM   1421  CA  VAL B1530      11.431 -61.694-118.061  1.00220.17           C  
ATOM   1422  CA  GLN B1531       9.911 -61.915-114.570  1.00236.94           C  
ATOM   1423  CA  LEU B1532       7.051 -59.570-113.656  1.00244.55           C  
ATOM   1424  CA  SER B1533       6.158 -58.588-110.079  1.00263.30           C  
ATOM   1425  CA  ASN B1534       4.552 -55.906-107.891  1.00279.72           C  
ATOM   1426  CA  ASP B1535       7.619 -53.678-107.550  1.00263.38           C  
ATOM   1427  CA  PHE B1536      10.726 -54.742-109.480  1.00238.62           C  
ATOM   1428  CA  ASP B1537      11.114 -56.511-112.814  1.00222.35           C  
ATOM   1429  CA  GLU B1538      13.965 -58.979-113.333  1.00216.86           C  
ATOM   1430  CA  TYR B1539      15.509 -59.392-116.787  1.00202.57           C  
ATOM   1431  CA  ILE B1540      17.682 -62.521-116.699  1.00210.98           C  
ATOM   1432  CA  MET B1541      20.142 -61.538-119.440  1.00198.41           C  
ATOM   1433  CA  ALA B1542      22.580 -64.188-120.653  1.00209.03           C  
ATOM   1434  CA  ILE B1543      25.815 -62.377-121.529  1.00201.99           C  
ATOM   1435  CA  GLU B1544      26.938 -63.212-125.071  1.00208.34           C  
ATOM   1436  CA  GLN B1545      30.126 -61.138-124.979  1.00206.72           C  
ATOM   1437  CA  THR B1546      32.126 -59.139-122.441  1.00205.98           C  
ATOM   1438  CA  ILE B1547      33.349 -56.119-124.416  1.00205.37           C  
ATOM   1439  CA  LYS B1548      34.871 -54.462-121.345  1.00211.13           C  
ATOM   1440  CA  SER B1549      35.026 -56.775-118.324  1.00218.15           C  
ATOM   1441  CA  GLY B1550      34.698 -55.065-114.948  1.00224.57           C  
ATOM   1442  CA  SER B1551      34.660 -56.052-111.288  1.00241.41           C  
ATOM   1443  CA  ASP B1552      32.193 -58.817-112.140  1.00231.53           C  
ATOM   1444  CA  GLU B1553      34.178 -61.909-113.149  1.00244.96           C  
ATOM   1445  CA  VAL B1554      31.582 -62.990-115.712  1.00229.67           C  
ATOM   1446  CA  GLN B1555      32.422 -65.536-118.398  1.00238.92           C  
ATOM   1447  CA  VAL B1556      30.523 -65.596-121.689  1.00228.78           C  
ATOM   1448  CA  GLY B1557      27.273 -67.573-121.503  1.00233.97           C  
ATOM   1449  CA  GLN B1558      26.438 -67.090-117.831  1.00234.42           C  
ATOM   1450  CA  GLN B1559      23.294 -65.243-116.740  1.00222.33           C  
ATOM   1451  CA  ARG B1560      22.989 -62.009-114.743  1.00212.04           C  
ATOM   1452  CA  THR B1561      19.773 -60.565-113.267  1.00212.54           C  
ATOM   1453  CA  PHE B1562      19.050 -56.957-114.262  1.00199.30           C  
ATOM   1454  CA  ILE B1563      16.550 -55.203-111.999  1.00209.78           C  
ATOM   1455  CA  SER B1564      14.285 -52.305-112.968  1.00209.19           C  
ATOM   1456  CA  PRO B1565      11.342 -50.572-111.230  1.00227.53           C  
ATOM   1457  CA  ILE B1566       7.813 -51.335-112.452  1.00235.22           C  
ATOM   1458  CA  LYS B1567       7.473 -47.743-113.703  1.00237.46           C  
ATOM   1459  CA  CYS B1568      10.226 -48.618-116.170  1.00215.02           C  
ATOM   1460  CA  ARG B1569       8.565 -51.619-117.819  1.00213.55           C  
ATOM   1461  CA  GLU B1570       7.015 -49.477-120.571  1.00219.12           C  
ATOM   1462  CA  ALA B1571      10.010 -47.245-121.327  1.00210.18           C  
ATOM   1463  CA  LEU B1572      12.369 -50.229-121.495  1.00195.47           C  
ATOM   1464  CA  LYS B1573       9.918 -52.521-123.299  1.00202.28           C  
ATOM   1465  CA  LEU B1574      12.520 -55.305-123.264  1.00194.18           C  
ATOM   1466  CA  GLU B1575      11.499 -58.506-125.058  1.00205.22           C  
ATOM   1467  CA  GLU B1576      12.668 -62.112-124.692  1.00214.07           C  
ATOM   1468  CA  LYS B1577      15.134 -63.693-127.143  1.00218.38           C  
ATOM   1469  CA  LYS B1578      16.344 -60.257-128.280  1.00202.94           C  
ATOM   1470  CA  HIS B1579      19.764 -58.615-127.956  1.00192.34           C  
ATOM   1471  CA  TYR B1580      20.888 -55.367-126.315  1.00182.53           C  
ATOM   1472  CA  LEU B1581      24.051 -53.312-125.803  1.00181.79           C  
ATOM   1473  CA  MET B1582      24.229 -52.248-122.156  1.00180.52           C  
ATOM   1474  CA  TRP B1583      26.743 -50.479-119.917  1.00188.03           C  
ATOM   1475  CA  GLY B1584      26.631 -48.925-116.440  1.00198.27           C  
ATOM   1476  CA  LEU B1585      28.569 -47.887-113.344  1.00216.72           C  
ATOM   1477  CA  SER B1586      29.905 -49.978-110.452  1.00229.95           C  
ATOM   1478  CA  SER B1587      27.544 -48.370-107.936  1.00242.67           C  
ATOM   1479  CA  ASP B1588      24.846 -50.217-109.887  1.00221.36           C  
ATOM   1480  CA  PHE B1589      25.713 -53.558-108.297  1.00229.59           C  
ATOM   1481  CA  TRP B1590      23.285 -55.315-105.965  1.00243.93           C  
ATOM   1482  CA  GLY B1591      24.248 -58.009-103.459  1.00269.27           C  
ATOM   1483  CA  GLU B1592      27.498 -59.768-102.602  1.00286.64           C  
ATOM   1484  CA  LYS B1593      30.082 -61.528-104.775  1.00280.67           C  
ATOM   1485  CA  PRO B1594      30.004 -63.851-106.540  1.00277.12           C  
ATOM   1486  CA  ASN B1595      26.193 -63.502-106.594  1.00266.39           C  
ATOM   1487  CA  LEU B1596      25.856 -59.949-107.929  1.00242.21           C  
ATOM   1488  CA  SER B1597      22.786 -58.310-109.480  1.00224.78           C  
ATOM   1489  CA  TYR B1598      22.708 -55.286-111.795  1.00207.12           C  
ATOM   1490  CA  ILE B1599      20.601 -52.134-111.482  1.00207.97           C  
ATOM   1491  CA  ILE B1600      19.267 -50.404-114.577  1.00196.78           C  
ATOM   1492  CA  GLY B1601      19.800 -46.873-113.291  1.00209.94           C  
ATOM   1493  CA  LYS B1602      20.104 -43.466-114.939  1.00217.36           C  
ATOM   1494  CA  ASP B1603      23.689 -44.264-115.911  1.00211.72           C  
ATOM   1495  CA  THR B1604      22.754 -47.550-117.578  1.00193.89           C  
ATOM   1496  CA  TRP B1605      22.883 -47.591-121.388  1.00188.02           C  
ATOM   1497  CA  VAL B1606      20.121 -49.677-122.967  1.00182.27           C  
ATOM   1498  CA  GLU B1607      20.243 -50.022-126.763  1.00185.07           C  
ATOM   1499  CA  HIS B1608      18.441 -52.512-129.017  1.00189.09           C  
ATOM   1500  CA  TRP B1609      20.806 -54.659-131.074  1.00194.49           C  
ATOM   1501  CA  PRO B1610      19.229 -55.885-134.342  1.00211.23           C  
ATOM   1502  CA  GLU B1611      19.367 -59.618-135.100  1.00223.72           C  
ATOM   1503  CA  GLU B1612      21.574 -61.279-137.725  1.00244.49           C  
ATOM   1504  CA  ASP B1613      18.970 -61.391-140.502  1.00267.13           C  
ATOM   1505  CA  GLU B1614      17.548 -57.997-139.498  1.00250.11           C  
ATOM   1506  CA  CYS B1615      20.647 -56.033-140.515  1.00250.93           C  
ATOM   1507  CA  GLN B1616      19.655 -56.814-144.107  1.00284.28           C  
ATOM   1508  CA  ASP B1617      16.733 -54.391-143.748  1.00281.74           C  
ATOM   1509  CA  GLU B1618      17.680 -51.094-145.411  1.00296.87           C  
ATOM   1510  CA  GLU B1619      16.921 -49.047-142.279  1.00271.55           C  
ATOM   1511  CA  ASN B1620      18.615 -50.982-139.473  1.00243.57           C  
ATOM   1512  CA  GLN B1621      21.902 -50.942-141.384  1.00257.02           C  
ATOM   1513  CA  LYS B1622      23.105 -47.553-140.128  1.00254.17           C  
ATOM   1514  CA  GLN B1623      22.853 -48.949-136.603  1.00226.09           C  
ATOM   1515  CA  CYS B1624      24.314 -52.384-137.379  1.00227.44           C  
ATOM   1516  CA  GLN B1625      27.464 -50.853-138.893  1.00243.84           C  
ATOM   1517  CA  ASP B1626      27.855 -48.730-135.757  1.00228.45           C  
ATOM   1518  CA  LEU B1627      27.449 -51.544-133.213  1.00209.67           C  
ATOM   1519  CA  GLY B1628      29.716 -53.884-135.173  1.00224.11           C  
ATOM   1520  CA  ALA B1629      32.253 -51.063-135.311  1.00234.89           C  
ATOM   1521  CA  PHE B1630      31.746 -50.278-131.631  1.00216.99           C  
ATOM   1522  CA  THR B1631      32.547 -53.973-131.127  1.00215.15           C  
ATOM   1523  CA  GLU B1632      36.041 -54.017-132.619  1.00236.65           C  
ATOM   1524  CA  SER B1633      37.002 -50.576-131.300  1.00239.24           C  
ATOM   1525  CA  MET B1634      36.485 -51.805-127.725  1.00224.49           C  
ATOM   1526  CA  VAL B1635      37.867 -55.337-128.118  1.00232.29           C  
ATOM   1527  CA  VAL B1636      41.147 -54.257-129.720  1.00256.76           C  
ATOM   1528  CA  PHE B1637      41.813 -50.853-128.138  1.00260.04           C  
ATOM   1529  CA  GLY B1638      39.447 -50.333-125.210  1.00240.24           C  
ATOM   1530  CA  CYS B1639      39.575 -46.836-123.723  1.00249.81           C  
ATOM   1531  CA  PRO B1640      41.662 -43.831-124.871  1.00278.06           C  
ATOM   1532  CA  ASN B1641      42.315 -42.706-121.284  1.00289.36           C  
TER    1533      ASN B1641                                                      
ENDMDL                                                                          
MODEL        2                                                                  
ATOM      1  CA  SER A   1      22.103 -12.250  -4.990  1.00185.01           C  
ATOM      2  CA  PRO A   2      23.651 -11.593  -8.423  1.00162.76           C  
ATOM      3  CA  MET A   3      22.153 -13.825 -11.120  1.00143.58           C  
ATOM      4  CA  TYR A   4      24.236 -14.747 -14.160  1.00129.17           C  
ATOM      5  CA  SER A   5      22.327 -15.919 -17.234  1.00115.86           C  
ATOM      6  CA  ILE A   6      23.117 -17.474 -20.610  1.00106.93           C  
ATOM      7  CA  ILE A   7      21.138 -17.661 -23.856  1.00102.14           C  
ATOM      8  CA  THR A   8      22.044 -19.597 -27.005  1.00101.12           C  
ATOM      9  CA  PRO A   9      20.072 -21.296 -29.790  1.00103.03           C  
ATOM     10  CA  ASN A  10      18.200 -24.548 -29.203  1.00105.39           C  
ATOM     11  CA  ILE A  11      20.391 -26.180 -31.813  1.00110.78           C  
ATOM     12  CA  LEU A  12      24.040 -25.292 -32.357  1.00114.63           C  
ATOM     13  CA  ARG A  13      25.643 -25.902 -35.735  1.00129.41           C  
ATOM     14  CA  LEU A  14      29.035 -26.963 -37.031  1.00149.08           C  
ATOM     15  CA  GLU A  15      31.402 -24.621 -38.862  1.00166.10           C  
ATOM     16  CA  SER A  16      29.278 -21.559 -38.078  1.00149.93           C  
ATOM     17  CA  GLU A  17      29.555 -18.570 -35.751  1.00142.32           C  
ATOM     18  CA  GLU A  18      26.870 -19.226 -33.153  1.00121.77           C  
ATOM     19  CA  THR A  19      26.335 -16.246 -30.874  1.00117.72           C  
ATOM     20  CA  MET A  20      25.982 -16.450 -27.095  1.00109.97           C  
ATOM     21  CA  VAL A  21      24.342 -13.874 -24.829  1.00110.46           C  
ATOM     22  CA  LEU A  22      26.055 -13.245 -21.479  1.00116.15           C  
ATOM     23  CA  GLU A  23      24.422 -11.363 -18.608  1.00122.71           C  
ATOM     24  CA  ALA A  24      24.886 -10.239 -15.016  1.00136.12           C  
ATOM     25  CA  HIS A  25      21.863  -8.931 -13.134  1.00146.19           C  
ATOM     26  CA  ASP A  26      22.297  -6.811 -10.016  1.00168.35           C  
ATOM     27  CA  ALA A  27      26.059  -7.035 -10.502  1.00166.94           C  
ATOM     28  CA  GLN A  28      28.751  -4.610  -9.363  1.00188.07           C  
ATOM     29  CA  GLY A  29      32.087  -3.561 -10.873  1.00197.32           C  
ATOM     30  CA  ASP A  30      33.603  -5.525 -13.742  1.00184.52           C  
ATOM     31  CA  VAL A  31      32.995  -9.244 -14.272  1.00166.00           C  
ATOM     32  CA  PRO A  32      35.355 -11.535 -16.244  1.00167.41           C  
ATOM     33  CA  VAL A  33      33.550 -14.080 -18.414  1.00147.45           C  
ATOM     34  CA  THR A  34      35.116 -17.182 -19.958  1.00151.54           C  
ATOM     35  CA  VAL A  35      33.169 -19.377 -22.372  1.00137.02           C  
ATOM     36  CA  THR A  36      33.930 -23.021 -23.083  1.00144.91           C  
ATOM     37  CA  VAL A  37      32.461 -25.676 -25.335  1.00140.81           C  
ATOM     38  CA  HIS A  38      33.098 -29.355 -24.672  1.00157.37           C  
ATOM     39  CA  ASP A  39      31.904 -32.412 -26.542  1.00163.54           C  
ATOM     40  CA  PHE A  40      29.361 -34.463 -24.632  1.00163.43           C  
ATOM     41  CA  PRO A  41      29.983 -36.358 -22.588  1.00182.39           C  
ATOM     42  CA  GLY A  42      33.562 -35.929 -21.337  1.00202.76           C  
ATOM     43  CA  LYS A  43      36.351 -33.513 -22.230  1.00204.64           C  
ATOM     44  CA  LYS A  44      37.863 -32.699 -25.624  1.00208.10           C  
ATOM     45  CA  LEU A  45      37.575 -28.899 -25.608  1.00187.28           C  
ATOM     46  CA  VAL A  46      35.985 -27.853 -28.905  1.00172.37           C  
ATOM     47  CA  LEU A  47      36.058 -24.112 -28.222  1.00162.32           C  
ATOM     48  CA  SER A  48      38.194 -22.732 -25.406  1.00174.65           C  
ATOM     49  CA  SER A  49      38.449 -19.247 -26.886  1.00174.58           C  
ATOM     50  CA  GLU A  50      35.975 -16.441 -26.215  1.00156.02           C  
ATOM     51  CA  LYS A  51      36.683 -14.612 -22.976  1.00161.80           C  
ATOM     52  CA  THR A  52      35.132 -11.203 -22.342  1.00158.66           C  
ATOM     53  CA  VAL A  53      34.355  -8.736 -19.555  1.00163.54           C  
ATOM     54  CA  LEU A  54      30.861  -7.529 -18.684  1.00152.38           C  
ATOM     55  CA  THR A  55      30.949  -3.817 -17.823  1.00171.94           C  
ATOM     56  CA  PRO A  56      28.576  -1.627 -15.780  1.00181.11           C  
ATOM     57  CA  ALA A  57      28.606   0.580 -18.884  1.00191.81           C  
ATOM     58  CA  THR A  58      26.946  -2.240 -20.823  1.00167.11           C  
ATOM     59  CA  ASN A  59      24.536  -2.903 -17.963  1.00162.23           C  
ATOM     60  CA  HIS A  60      26.516  -6.150 -17.849  1.00147.23           C  
ATOM     61  CA  MET A  61      25.343  -7.505 -21.217  1.00134.78           C  
ATOM     62  CA  GLY A  62      28.138  -9.252 -23.085  1.00132.98           C  
ATOM     63  CA  ASN A  63      28.526 -11.376 -26.187  1.00128.34           C  
ATOM     64  CA  VAL A  64      30.793 -14.173 -27.379  1.00131.09           C  
ATOM     65  CA  THR A  65      30.839 -15.231 -31.022  1.00136.77           C  
ATOM     66  CA  PHE A  66      32.085 -18.818 -31.300  1.00139.10           C  
ATOM     67  CA  THR A  67      32.543 -21.629 -33.845  1.00149.08           C  
ATOM     68  CA  ILE A  68      32.320 -25.414 -33.458  1.00150.63           C  
ATOM     69  CA  PRO A  69      34.632 -27.667 -35.523  1.00177.83           C  
ATOM     70  CA  ALA A  70      34.624 -29.850 -37.487  1.00192.25           C  
ATOM     71  CA  ARG A  80      22.186 -41.043 -31.757  1.00183.94           C  
ATOM     72  CA  ASN A  81      22.348 -37.238 -31.944  1.00157.61           C  
ATOM     73  CA  LYS A  82      25.391 -35.323 -30.710  1.00152.02           C  
ATOM     74  CA  PHE A  83      25.691 -32.740 -27.945  1.00137.97           C  
ATOM     75  CA  VAL A  84      28.033 -30.086 -26.603  1.00134.10           C  
ATOM     76  CA  THR A  85      28.389 -28.743 -23.083  1.00133.22           C  
ATOM     77  CA  VAL A  86      28.327 -24.956 -23.206  1.00121.11           C  
ATOM     78  CA  GLN A  87      30.216 -23.641 -20.174  1.00130.83           C  
ATOM     79  CA  ALA A  88      30.196 -20.107 -18.774  1.00128.73           C  
ATOM     80  CA  THR A  89      32.283 -19.015 -15.801  1.00146.20           C  
ATOM     81  CA  PHE A  90      31.422 -15.622 -14.324  1.00147.17           C  
ATOM     82  CA  GLY A  91      34.387 -14.758 -12.105  1.00171.78           C  
ATOM     83  CA  THR A  92      34.227 -17.844  -9.891  1.00182.37           C  
ATOM     84  CA  GLN A  93      30.624 -18.859 -10.612  1.00161.86           C  
ATOM     85  CA  VAL A  94      30.230 -21.370 -13.455  1.00149.32           C  
ATOM     86  CA  VAL A  95      27.066 -21.973 -15.480  1.00131.01           C  
ATOM     87  CA  GLU A  96      26.793 -24.858 -17.940  1.00127.63           C  
ATOM     88  CA  LYS A  97      24.064 -26.252 -20.186  1.00118.98           C  
ATOM     89  CA  VAL A  98      24.002 -29.149 -22.635  1.00123.22           C  
ATOM     90  CA  VAL A  99      22.874 -28.115 -26.106  1.00113.74           C  
ATOM     91  CA  LEU A 100      21.934 -30.029 -29.256  1.00119.21           C  
ATOM     92  CA  VAL A 101      24.126 -29.836 -32.359  1.00126.00           C  
ATOM     93  CA  SER A 102      22.920 -30.044 -35.960  1.00133.49           C  
ATOM     94  CA  LEU A 103      25.061 -31.932 -38.453  1.00154.32           C  
ATOM     95  CA  GLN A 104      23.412 -30.064 -41.327  1.00144.53           C  
ATOM     96  CA  SER A 105      26.151 -27.898 -42.832  1.00131.89           C  
ATOM     97  CA  GLY A 106      23.474 -25.788 -44.517  1.00117.65           C  
ATOM     98  CA  TYR A 107      21.617 -26.250 -47.786  1.00105.51           C  
ATOM     99  CA  LEU A 108      22.339 -27.407 -51.317  1.00 96.02           C  
ATOM    100  CA  PHE A 109      20.507 -26.009 -54.306  1.00 89.01           C  
ATOM    101  CA  ILE A 110      20.625 -27.715 -57.688  1.00 85.39           C  
ATOM    102  CA  GLN A 111      19.876 -26.064 -61.013  1.00 84.97           C  
ATOM    103  CA  THR A 112      19.645 -27.804 -64.369  1.00 86.57           C  
ATOM    104  CA  ASP A 113      19.370 -25.997 -67.704  1.00 94.22           C  
ATOM    105  CA  LYS A 114      16.169 -27.627 -68.956  1.00 96.59           C  
ATOM    106  CA  THR A 115      13.217 -29.394 -67.325  1.00 98.61           C  
ATOM    107  CA  ILE A 116      13.178 -32.297 -69.770  1.00103.15           C  
ATOM    108  CA  TYR A 117      15.815 -34.005 -71.932  1.00104.75           C  
ATOM    109  CA  THR A 118      16.122 -36.325 -74.930  1.00116.71           C  
ATOM    110  CA  PRO A 119      18.346 -39.392 -74.814  1.00125.68           C  
ATOM    111  CA  GLY A 120      21.625 -38.381 -76.453  1.00133.28           C  
ATOM    112  CA  SER A 121      21.789 -34.874 -75.034  1.00120.04           C  
ATOM    113  CA  THR A 122      23.843 -33.295 -72.249  1.00113.72           C  
ATOM    114  CA  VAL A 123      22.349 -32.283 -68.899  1.00 99.23           C  
ATOM    115  CA  LEU A 124      23.974 -29.115 -67.558  1.00 98.04           C  
ATOM    116  CA  TYR A 125      23.641 -28.732 -63.795  1.00 90.41           C  
ATOM    117  CA  ARG A 126      24.955 -26.450 -61.071  1.00 90.84           C  
ATOM    118  CA  ILE A 127      25.178 -27.132 -57.333  1.00 90.67           C  
ATOM    119  CA  PHE A 128      24.799 -24.185 -54.967  1.00 91.71           C  
ATOM    120  CA  THR A 129      26.647 -24.718 -51.686  1.00 99.62           C  
ATOM    121  CA  VAL A 130      25.565 -22.341 -48.925  1.00103.85           C  
ATOM    122  CA  ASN A 131      25.389 -22.453 -45.138  1.00114.72           C  
ATOM    123  CA  HIS A 132      22.305 -21.819 -43.023  1.00122.54           C  
ATOM    124  CA  LYS A 133      22.823 -18.065 -43.383  1.00125.51           C  
ATOM    125  CA  LEU A 134      22.707 -18.545 -47.161  1.00112.29           C  
ATOM    126  CA  LEU A 135      26.241 -17.268 -47.673  1.00116.98           C  
ATOM    127  CA  PRO A 136      28.426 -19.324 -50.002  1.00112.85           C  
ATOM    128  CA  VAL A 137      30.662 -21.858 -48.273  1.00120.22           C  
ATOM    129  CA  GLY A 138      33.465 -24.236 -49.286  1.00131.83           C  
ATOM    130  CA  ARG A 139      32.937 -27.945 -48.653  1.00134.90           C  
ATOM    131  CA  THR A 140      33.283 -31.342 -50.304  1.00142.61           C  
ATOM    132  CA  VAL A 141      30.141 -32.423 -52.137  1.00125.58           C  
ATOM    133  CA  MET A 142      29.032 -35.885 -53.228  1.00133.38           C  
ATOM    134  CA  VAL A 143      26.780 -35.932 -56.309  1.00118.68           C  
ATOM    135  CA  ASN A 144      24.699 -38.873 -57.562  1.00125.70           C  
ATOM    136  CA  ILE A 145      22.509 -39.391 -60.617  1.00119.39           C  
ATOM    137  CA  GLU A 146      19.721 -41.953 -60.213  1.00132.92           C  
ATOM    138  CA  ASN A 147      17.544 -43.411 -62.957  1.00138.60           C  
ATOM    139  CA  PRO A 148      13.734 -43.713 -62.789  1.00146.67           C  
ATOM    140  CA  GLU A 149      13.838 -47.000 -60.870  1.00176.70           C  
ATOM    141  CA  GLY A 150      16.266 -45.372 -58.419  1.00165.25           C  
ATOM    142  CA  ILE A 151      19.714 -46.546 -59.516  1.00170.37           C  
ATOM    143  CA  PRO A 152      22.782 -44.241 -59.505  1.00154.54           C  
ATOM    144  CA  VAL A 153      24.771 -44.214 -62.753  1.00154.61           C  
ATOM    145  CA  LYS A 154      27.136 -41.312 -62.100  1.00143.58           C  
ATOM    146  CA  GLN A 155      28.734 -39.938 -58.935  1.00144.84           C  
ATOM    147  CA  ASP A 156      31.103 -36.979 -58.539  1.00141.11           C  
ATOM    148  CA  SER A 157      33.097 -35.866 -55.506  1.00151.10           C  
ATOM    149  CA  LEU A 158      33.662 -32.150 -56.046  1.00139.11           C  
ATOM    150  CA  SER A 159      34.565 -29.318 -53.642  1.00139.54           C  
ATOM    151  CA  SER A 160      33.266 -25.739 -53.543  1.00126.16           C  
ATOM    152  CA  GLN A 161      36.595 -24.493 -52.184  1.00149.49           C  
ATOM    153  CA  ASN A 162      37.547 -21.126 -53.720  1.00158.80           C  
ATOM    154  CA  GLN A 163      34.583 -21.785 -56.006  1.00136.71           C  
ATOM    155  CA  LEU A 164      32.264 -19.110 -54.601  1.00127.35           C  
ATOM    156  CA  GLY A 165      29.604 -21.727 -53.832  1.00109.21           C  
ATOM    157  CA  VAL A 166      28.945 -22.574 -57.489  1.00105.45           C  
ATOM    158  CA  LEU A 167      29.815 -26.082 -58.692  1.00107.10           C  
ATOM    159  CA  PRO A 168      29.110 -26.536 -62.408  1.00107.57           C  
ATOM    160  CA  LEU A 169      28.592 -30.052 -63.769  1.00108.49           C  
ATOM    161  CA  SER A 170      27.423 -31.947 -66.853  1.00111.11           C  
ATOM    162  CA  TRP A 171      26.214 -35.417 -67.816  1.00115.65           C  
ATOM    163  CA  ASP A 172      25.796 -36.818 -71.329  1.00126.26           C  
ATOM    164  CA  ILE A 173      22.610 -38.875 -71.440  1.00122.79           C  
ATOM    165  CA  PRO A 174      23.287 -41.970 -73.532  1.00144.03           C  
ATOM    166  CA  GLU A 175      20.981 -42.774 -76.456  1.00149.71           C  
ATOM    167  CA  LEU A 176      20.309 -46.046 -74.633  1.00162.97           C  
ATOM    168  CA  VAL A 177      18.544 -44.959 -71.453  1.00148.00           C  
ATOM    169  CA  ASN A 178      15.332 -45.403 -69.451  1.00150.04           C  
ATOM    170  CA  MET A 179      12.672 -42.784 -70.151  1.00138.29           C  
ATOM    171  CA  GLY A 180      10.864 -41.099 -67.259  1.00134.73           C  
ATOM    172  CA  GLN A 181      11.784 -39.199 -64.107  1.00124.43           C  
ATOM    173  CA  TRP A 182      15.518 -39.002 -63.407  1.00114.42           C  
ATOM    174  CA  LYS A 183      16.976 -37.602 -60.210  1.00109.66           C  
ATOM    175  CA  ILE A 184      20.112 -35.742 -59.204  1.00101.50           C  
ATOM    176  CA  ARG A 185      20.895 -36.306 -55.541  1.00111.19           C  
ATOM    177  CA  ALA A 186      23.663 -34.478 -53.693  1.00110.17           C  
ATOM    178  CA  TYR A 187      24.837 -34.122 -50.105  1.00121.46           C  
ATOM    179  CA  TYR A 188      27.625 -32.695 -47.949  1.00129.61           C  
ATOM    180  CA  GLU A 189      30.407 -35.185 -47.218  1.00154.97           C  
ATOM    181  CA  ASN A 190      29.986 -34.045 -43.623  1.00163.21           C  
ATOM    182  CA  SER A 191      26.259 -34.786 -43.551  1.00156.99           C  
ATOM    183  CA  PRO A 192      25.202 -37.896 -45.513  1.00163.99           C  
ATOM    184  CA  GLN A 193      21.831 -38.006 -43.736  1.00172.60           C  
ATOM    185  CA  GLN A 194      20.632 -34.647 -45.071  1.00144.85           C  
ATOM    186  CA  VAL A 195      20.175 -35.039 -48.847  1.00128.42           C  
ATOM    187  CA  PHE A 196      19.312 -32.581 -51.639  1.00108.03           C  
ATOM    188  CA  SER A 197      17.500 -33.580 -54.821  1.00104.25           C  
ATOM    189  CA  THR A 198      16.178 -32.302 -58.144  1.00 95.88           C  
ATOM    190  CA  GLU A 199      14.175 -34.309 -60.665  1.00102.39           C  
ATOM    191  CA  PHE A 200      14.583 -34.013 -64.428  1.00 98.09           C  
ATOM    192  CA  GLU A 201      12.610 -35.815 -67.118  1.00108.24           C  
ATOM    193  CA  VAL A 202      14.146 -37.823 -69.936  1.00112.77           C  
ATOM    194  CA  LYS A 203      11.727 -38.368 -72.814  1.00124.28           C  
ATOM    195  CA  GLU A 204      11.512 -38.602 -76.594  1.00134.14           C  
ATOM    196  CA  TYR A 205      10.061 -35.236 -77.590  1.00149.55           C  
ATOM    197  CA  VAL A 206      10.186 -32.246 -79.905  1.00137.02           C  
ATOM    198  CA  LEU A 207       9.492 -28.598 -79.089  1.00125.75           C  
ATOM    199  CA  PRO A 208       6.015 -27.407 -80.117  1.00115.44           C  
ATOM    200  CA  SER A 209       5.463 -23.977 -81.695  1.00115.63           C  
ATOM    201  CA  PHE A 210       2.667 -22.695 -79.455  1.00111.97           C  
ATOM    202  CA  GLU A 211       1.449 -22.798 -75.853  1.00109.29           C  
ATOM    203  CA  VAL A 212      -1.933 -23.582 -74.298  1.00105.39           C  
ATOM    204  CA  ILE A 213      -3.227 -22.071 -71.054  1.00108.65           C  
ATOM    205  CA  VAL A 214      -6.442 -23.307 -69.449  1.00106.58           C  
ATOM    206  CA  GLU A 215      -7.854 -21.046 -66.736  1.00114.88           C  
ATOM    207  CA  PRO A 216     -11.156 -21.646 -64.973  1.00117.12           C  
ATOM    208  CA  THR A 217     -13.002 -18.377 -64.302  1.00132.93           C  
ATOM    209  CA  GLU A 218     -12.934 -19.189 -60.593  1.00134.59           C  
ATOM    210  CA  LYS A 219      -9.974 -20.985 -59.027  1.00129.79           C  
ATOM    211  CA  PHE A 220     -12.444 -23.296 -57.294  1.00127.88           C  
ATOM    212  CA  TYR A 221     -15.836 -24.894 -57.801  1.00126.00           C  
ATOM    213  CA  TYR A 222     -18.895 -24.089 -55.683  1.00137.00           C  
ATOM    214  CA  ILE A 223     -21.153 -27.172 -55.508  1.00137.52           C  
ATOM    215  CA  TYR A 224     -24.267 -24.991 -55.691  1.00149.34           C  
ATOM    216  CA  ASN A 225     -23.110 -22.834 -58.597  1.00147.22           C  
ATOM    217  CA  GLU A 226     -25.749 -23.644 -61.214  1.00154.77           C  
ATOM    218  CA  LYS A 227     -23.596 -22.140 -63.974  1.00150.10           C  
ATOM    219  CA  GLY A 228     -20.875 -24.780 -63.623  1.00132.50           C  
ATOM    220  CA  LEU A 229     -17.135 -24.812 -64.299  1.00120.94           C  
ATOM    221  CA  GLU A 230     -16.333 -22.213 -66.971  1.00124.53           C  
ATOM    222  CA  VAL A 231     -12.913 -22.596 -68.609  1.00115.59           C  
ATOM    223  CA  THR A 232     -11.025 -20.280 -70.970  1.00119.63           C  
ATOM    224  CA  ILE A 233      -8.754 -22.223 -73.325  1.00111.37           C  
ATOM    225  CA  THR A 234      -6.075 -19.749 -74.403  1.00116.28           C  
ATOM    226  CA  ALA A 235      -3.592 -20.564 -77.163  1.00113.82           C  
ATOM    227  CA  ARG A 236      -0.801 -18.409 -78.570  1.00121.76           C  
ATOM    228  CA  PHE A 237       2.413 -19.012 -80.489  1.00122.15           C  
ATOM    229  CA  LEU A 238       5.701 -18.849 -78.619  1.00126.01           C  
ATOM    230  CA  TYR A 239       6.593 -15.756 -80.650  1.00141.12           C  
ATOM    231  CA  GLY A 240       3.406 -13.953 -79.635  1.00146.63           C  
ATOM    232  CA  LYS A 241       0.838 -14.371 -82.396  1.00145.92           C  
ATOM    233  CA  LYS A 242      -2.562 -15.833 -81.490  1.00138.45           C  
ATOM    234  CA  VAL A 243      -3.361 -19.419 -82.482  1.00125.72           C  
ATOM    235  CA  GLU A 244      -6.090 -20.513 -84.875  1.00133.75           C  
ATOM    236  CA  GLY A 245      -7.265 -24.091 -84.432  1.00127.86           C  
ATOM    237  CA  THR A 246      -9.519 -26.587 -82.697  1.00126.70           C  
ATOM    238  CA  ALA A 247      -9.455 -27.805 -79.096  1.00116.50           C  
ATOM    239  CA  PHE A 248     -10.623 -30.942 -77.342  1.00119.08           C  
ATOM    240  CA  VAL A 249     -11.355 -30.564 -73.633  1.00113.21           C  
ATOM    241  CA  ILE A 250     -12.455 -33.046 -70.982  1.00117.92           C  
ATOM    242  CA  PHE A 251     -13.023 -32.913 -67.224  1.00116.57           C  
ATOM    243  CA  GLY A 252     -12.296 -35.166 -64.260  1.00123.93           C  
ATOM    244  CA  ILE A 253     -12.593 -35.684 -60.509  1.00130.40           C  
ATOM    245  CA  GLN A 254      -9.586 -36.400 -58.304  1.00138.62           C  
ATOM    246  CA  ASP A 255      -9.525 -37.859 -54.781  1.00155.96           C  
ATOM    247  CA  GLY A 256      -6.885 -37.961 -53.835  1.00164.84           C  
ATOM    248  CA  GLU A 257      -4.267 -39.637 -56.005  1.00172.47           C  
ATOM    249  CA  GLN A 258      -6.989 -41.455 -57.955  1.00171.63           C  
ATOM    250  CA  ARG A 259      -8.517 -39.748 -60.996  1.00151.08           C  
ATOM    251  CA  ILE A 260     -11.907 -40.375 -62.574  1.00151.68           C  
ATOM    252  CA  SER A 261     -12.487 -39.128 -66.118  1.00142.39           C  
ATOM    253  CA  LEU A 262     -15.898 -37.674 -67.010  1.00140.11           C  
ATOM    254  CA  PRO A 263     -16.488 -38.996 -70.530  1.00152.37           C  
ATOM    255  CA  GLU A 264     -19.737 -37.071 -71.084  1.00154.14           C  
ATOM    256  CA  SER A 265     -17.899 -33.788 -70.499  1.00133.73           C  
ATOM    257  CA  LEU A 266     -15.833 -34.224 -73.667  1.00134.30           C  
ATOM    258  CA  LYS A 267     -16.166 -31.154 -75.867  1.00132.49           C  
ATOM    259  CA  ARG A 268     -14.701 -29.994 -79.168  1.00134.78           C  
ATOM    260  CA  ILE A 269     -14.284 -26.234 -79.370  1.00131.93           C  
ATOM    261  CA  PRO A 270     -13.072 -23.898 -82.132  1.00138.82           C  
ATOM    262  CA  ILE A 271     -10.033 -21.850 -81.111  1.00129.18           C  
ATOM    263  CA  GLU A 272     -10.524 -18.482 -82.792  1.00147.07           C  
ATOM    264  CA  ASP A 273      -8.391 -15.374 -82.249  1.00154.01           C  
ATOM    265  CA  GLY A 274      -6.229 -17.245 -79.731  1.00133.42           C  
ATOM    266  CA  SER A 275      -9.097 -18.169 -77.429  1.00130.94           C  
ATOM    267  CA  GLY A 276     -11.980 -20.561 -76.769  1.00128.05           C  
ATOM    268  CA  GLU A 277     -14.712 -21.160 -74.203  1.00129.88           C  
ATOM    269  CA  VAL A 278     -15.853 -24.490 -72.757  1.00123.45           C  
ATOM    270  CA  VAL A 279     -18.025 -25.276 -69.736  1.00125.55           C  
ATOM    271  CA  LEU A 280     -18.660 -28.233 -67.438  1.00123.71           C  
ATOM    272  CA  SER A 281     -22.351 -27.919 -66.573  1.00136.95           C  
ATOM    273  CA  ARG A 282     -23.336 -29.061 -63.082  1.00138.54           C  
ATOM    274  CA  LYS A 283     -25.708 -31.547 -64.706  1.00152.66           C  
ATOM    275  CA  VAL A 284     -22.898 -33.543 -66.333  1.00146.03           C  
ATOM    276  CA  LEU A 285     -20.779 -33.443 -63.174  1.00135.67           C  
ATOM    277  CA  LEU A 286     -23.431 -34.832 -60.815  1.00148.45           C  
ATOM    278  CA  ASP A 287     -24.456 -37.425 -63.406  1.00163.41           C  
ATOM    279  CA  GLY A 288     -20.931 -38.804 -63.770  1.00157.61           C  
ATOM    280  CA  VAL A 289     -21.000 -40.128 -60.200  1.00165.09           C  
ATOM    281  CA  ARG A 293     -25.593 -36.580 -53.310  1.00167.63           C  
ATOM    282  CA  ALA A 294     -23.778 -33.351 -54.211  1.00151.13           C  
ATOM    283  CA  GLU A 295     -22.072 -32.655 -50.873  1.00153.11           C  
ATOM    284  CA  ASP A 296     -20.126 -35.888 -51.357  1.00157.47           C  
ATOM    285  CA  LEU A 297     -18.012 -34.027 -53.917  1.00142.28           C  
ATOM    286  CA  VAL A 298     -16.770 -31.461 -51.410  1.00143.39           C  
ATOM    287  CA  GLY A 299     -13.113 -32.084 -50.595  1.00148.03           C  
ATOM    288  CA  LYS A 300     -12.444 -33.604 -53.995  1.00139.37           C  
ATOM    289  CA  SER A 301     -11.079 -31.605 -56.937  1.00126.52           C  
ATOM    290  CA  LEU A 302     -11.512 -31.019 -60.668  1.00116.86           C  
ATOM    291  CA  TYR A 303      -9.073 -31.131 -63.568  1.00112.16           C  
ATOM    292  CA  VAL A 304      -9.317 -29.805 -67.109  1.00106.71           C  
ATOM    293  CA  SER A 305      -7.533 -31.556 -69.975  1.00108.16           C  
ATOM    294  CA  ALA A 306      -6.913 -29.524 -73.132  1.00105.15           C  
ATOM    295  CA  THR A 307      -5.697 -30.667 -76.536  1.00109.52           C  
ATOM    296  CA  VAL A 308      -5.307 -27.920 -79.129  1.00109.55           C  
ATOM    297  CA  ILE A 309      -4.654 -28.753 -82.782  1.00117.90           C  
ATOM    298  CA  LEU A 310      -3.736 -26.134 -85.407  1.00122.59           C  
ATOM    299  CA  HIS A 311      -6.225 -26.114 -88.298  1.00138.66           C  
ATOM    300  CA  SER A 312      -3.179 -27.235 -90.289  1.00140.32           C  
ATOM    301  CA  GLY A 313      -2.654 -30.403 -88.228  1.00135.70           C  
ATOM    302  CA  SER A 314       1.053 -29.652 -88.371  1.00130.83           C  
ATOM    303  CA  ASP A 315       1.282 -29.106 -84.613  1.00119.09           C  
ATOM    304  CA  MET A 316      -0.543 -30.359 -81.517  1.00114.90           C  
ATOM    305  CA  VAL A 317      -0.214 -29.285 -77.861  1.00108.02           C  
ATOM    306  CA  GLN A 318      -1.692 -30.756 -74.656  1.00107.93           C  
ATOM    307  CA  ALA A 319      -2.168 -28.764 -71.457  1.00104.63           C  
ATOM    308  CA  GLU A 320      -3.943 -29.255 -68.131  1.00106.14           C  
ATOM    309  CA  ARG A 321      -5.144 -27.413 -65.045  1.00108.17           C  
ATOM    310  CA  SER A 322      -5.552 -29.677 -62.026  1.00115.26           C  
ATOM    311  CA  GLY A 323      -6.676 -29.373 -58.415  1.00123.26           C  
ATOM    312  CA  ILE A 324      -9.696 -27.101 -58.734  1.00118.93           C  
ATOM    313  CA  PRO A 325     -11.243 -27.651 -55.304  1.00128.23           C  
ATOM    314  CA  ILE A 326     -14.958 -28.179 -54.731  1.00129.92           C  
ATOM    315  CA  VAL A 327     -15.964 -26.139 -51.669  1.00141.63           C  
ATOM    316  CA  THR A 328     -18.974 -24.777 -49.797  1.00152.89           C  
ATOM    317  CA  SER A 329     -16.904 -21.713 -48.972  1.00163.22           C  
ATOM    318  CA  PRO A 330     -14.670 -19.551 -51.159  1.00134.02           C  
ATOM    319  CA  TYR A 331     -12.268 -19.242 -48.233  1.00121.63           C  
ATOM    320  CA  GLN A 332     -10.291 -20.974 -45.499  1.00118.26           C  
ATOM    321  CA  ILE A 333      -9.228 -19.547 -42.151  1.00107.58           C  
ATOM    322  CA  HIS A 334      -5.937 -20.411 -40.441  1.00106.24           C  
ATOM    323  CA  PHE A 335      -4.502 -19.626 -37.019  1.00100.92           C  
ATOM    324  CA  THR A 336      -1.054 -20.871 -37.955  1.00109.88           C  
ATOM    325  CA  LYS A 337       0.047 -17.263 -37.472  1.00104.52           C  
ATOM    326  CA  THR A 338      -1.596 -16.545 -34.105  1.00 97.44           C  
ATOM    327  CA  PRO A 339       0.210 -17.548 -30.871  1.00 99.86           C  
ATOM    328  CA  LYS A 340      -1.432 -20.186 -28.653  1.00105.51           C  
ATOM    329  CA  TYR A 341      -0.870 -18.456 -25.287  1.00107.33           C  
ATOM    330  CA  PHE A 342      -2.314 -15.225 -23.897  1.00111.20           C  
ATOM    331  CA  LYS A 343      -1.701 -13.051 -20.847  1.00124.17           C  
ATOM    332  CA  PRO A 344      -4.812 -13.235 -18.624  1.00142.67           C  
ATOM    333  CA  GLY A 345      -6.407  -9.780 -18.572  1.00162.91           C  
ATOM    334  CA  MET A 346      -4.124  -8.397 -21.252  1.00148.95           C  
ATOM    335  CA  PRO A 347      -5.130  -7.709 -24.860  1.00143.03           C  
ATOM    336  CA  PHE A 348      -4.649 -10.704 -27.129  1.00118.68           C  
ATOM    337  CA  ASP A 349      -3.748 -10.210 -30.814  1.00113.33           C  
ATOM    338  CA  LEU A 350      -4.925 -12.642 -33.492  1.00102.50           C  
ATOM    339  CA  MET A 351      -3.277 -13.320 -36.826  1.00101.39           C  
ATOM    340  CA  VAL A 352      -6.064 -14.745 -38.945  1.00 99.57           C  
ATOM    341  CA  PHE A 353      -4.795 -16.030 -42.279  1.00104.43           C  
ATOM    342  CA  VAL A 354      -7.469 -16.299 -44.955  1.00108.39           C  
ATOM    343  CA  THR A 355      -6.605 -18.288 -48.076  1.00120.00           C  
ATOM    344  CA  ASN A 356      -8.398 -19.111 -51.309  1.00131.49           C  
ATOM    345  CA  PRO A 357      -9.273 -22.817 -51.731  1.00145.14           C  
ATOM    346  CA  ASP A 358      -6.039 -23.442 -53.670  1.00164.16           C  
ATOM    347  CA  GLY A 359      -3.824 -22.122 -50.863  1.00150.34           C  
ATOM    348  CA  SER A 360      -3.275 -18.545 -52.020  1.00148.18           C  
ATOM    349  CA  PRO A 361      -3.935 -15.548 -49.711  1.00132.66           C  
ATOM    350  CA  ALA A 362      -7.327 -13.876 -50.061  1.00128.08           C  
ATOM    351  CA  TYR A 363      -7.069 -10.089 -50.313  1.00143.17           C  
ATOM    352  CA  ARG A 364      -9.516  -7.681 -48.627  1.00148.64           C  
ATOM    353  CA  VAL A 365     -11.655 -10.239 -46.816  1.00129.75           C  
ATOM    354  CA  PRO A 366     -13.305  -8.838 -43.664  1.00136.05           C  
ATOM    355  CA  VAL A 367     -13.180 -11.022 -40.556  1.00123.48           C  
ATOM    356  CA  ALA A 368     -14.671 -11.019 -37.049  1.00132.85           C  
ATOM    357  CA  VAL A 369     -14.883 -13.033 -33.828  1.00133.96           C  
ATOM    358  CA  GLN A 370     -18.046 -14.747 -32.573  1.00156.53           C  
ATOM    359  CA  GLY A 371     -20.893 -12.274 -32.228  1.00187.87           C  
ATOM    360  CA  GLU A 372     -19.428  -8.967 -33.424  1.00184.52           C  
ATOM    361  CA  ASP A 373     -20.825  -6.484 -33.545  1.00212.81           C  
ATOM    362  CA  THR A 374     -18.572  -3.857 -35.173  1.00211.41           C  
ATOM    363  CA  VAL A 375     -15.414  -5.757 -34.128  1.00175.83           C  
ATOM    364  CA  GLN A 376     -14.018  -6.600 -37.571  1.00155.12           C  
ATOM    365  CA  SER A 377     -10.857  -6.218 -39.686  1.00145.94           C  
ATOM    366  CA  LEU A 378      -9.870  -6.724 -43.322  1.00143.23           C  
ATOM    367  CA  THR A 379      -7.297  -9.066 -44.829  1.00129.81           C  
ATOM    368  CA  GLN A 380      -4.320  -7.319 -46.449  1.00150.88           C  
ATOM    369  CA  GLY A 381      -2.012  -8.154 -49.366  1.00165.92           C  
ATOM    370  CA  ASP A 382      -0.438 -11.133 -47.602  1.00148.02           C  
ATOM    371  CA  GLY A 383      -3.846 -12.566 -46.665  1.00125.73           C  
ATOM    372  CA  VAL A 384      -3.457 -11.794 -42.973  1.00117.11           C  
ATOM    373  CA  ALA A 385      -6.003 -10.053 -40.745  1.00116.76           C  
ATOM    374  CA  LYS A 386      -5.370  -8.281 -37.428  1.00123.40           C  
ATOM    375  CA  LEU A 387      -7.881  -8.978 -34.652  1.00121.90           C  
ATOM    376  CA  SER A 388      -7.439  -7.973 -31.007  1.00131.87           C  
ATOM    377  CA  ILE A 389      -9.593  -9.334 -28.180  1.00138.17           C  
ATOM    378  CA  ASN A 390      -9.839  -8.081 -24.597  1.00160.34           C  
ATOM    379  CA  THR A 391      -9.308 -10.778 -21.955  1.00155.42           C  
ATOM    380  CA  HIS A 392     -10.310 -11.804 -18.424  1.00177.99           C  
ATOM    381  CA  PRO A 393      -7.645 -12.230 -15.701  1.00177.03           C  
ATOM    382  CA  SER A 394      -8.934 -15.808 -15.466  1.00180.84           C  
ATOM    383  CA  GLN A 395      -6.698 -18.831 -16.025  1.00165.69           C  
ATOM    384  CA  LYS A 396      -9.405 -20.463 -18.157  1.00172.95           C  
ATOM    385  CA  PRO A 397      -8.719 -21.761 -21.701  1.00153.47           C  
ATOM    386  CA  LEU A 398      -9.539 -18.873 -24.030  1.00137.49           C  
ATOM    387  CA  SER A 399     -11.541 -20.243 -26.968  1.00139.43           C  
ATOM    388  CA  ILE A 400     -11.855 -18.138 -30.127  1.00124.96           C  
ATOM    389  CA  THR A 401     -13.946 -18.700 -33.264  1.00128.09           C  
ATOM    390  CA  VAL A 402     -13.597 -16.579 -36.410  1.00117.51           C  
ATOM    391  CA  ARG A 403     -15.347 -15.485 -39.619  1.00122.15           C  
ATOM    392  CA  THR A 404     -15.497 -14.181 -42.470  1.00122.96           C  
ATOM    393  CA  LYS A 405     -18.103 -11.477 -43.169  1.00143.11           C  
ATOM    394  CA  LYS A 406     -17.949 -10.901 -46.931  1.00145.39           C  
ATOM    395  CA  GLN A 407     -21.180  -9.445 -48.286  1.00170.44           C  
ATOM    396  CA  GLU A 408     -22.388 -10.656 -51.697  1.00174.68           C  
ATOM    397  CA  LEU A 409     -21.971 -14.063 -50.063  1.00159.70           C  
ATOM    398  CA  SER A 410     -24.152 -15.613 -47.352  1.00172.47           C  
ATOM    399  CA  GLU A 411     -23.763 -16.938 -43.807  1.00172.83           C  
ATOM    400  CA  ALA A 412     -23.854 -20.427 -45.324  1.00178.15           C  
ATOM    401  CA  GLU A 413     -21.002 -19.674 -47.725  1.00154.69           C  
ATOM    402  CA  GLN A 414     -18.823 -17.922 -45.120  1.00138.29           C  
ATOM    403  CA  ALA A 415     -15.817 -19.801 -43.702  1.00127.12           C  
ATOM    404  CA  THR A 416     -14.940 -20.524 -40.076  1.00126.35           C  
ATOM    405  CA  ARG A 417     -12.209 -21.795 -37.757  1.00121.63           C  
ATOM    406  CA  THR A 418     -11.700 -22.270 -34.015  1.00126.94           C  
ATOM    407  CA  MET A 419      -8.498 -22.302 -31.951  1.00119.27           C  
ATOM    408  CA  GLN A 420      -7.686 -22.463 -28.239  1.00126.11           C  
ATOM    409  CA  ALA A 421      -5.217 -20.209 -26.412  1.00115.09           C  
ATOM    410  CA  LEU A 422      -3.883 -21.047 -22.947  1.00125.70           C  
ATOM    411  CA  PRO A 423      -2.732 -18.592 -20.264  1.00126.52           C  
ATOM    412  CA  TYR A 424       0.936 -17.800 -19.656  1.00121.59           C  
ATOM    413  CA  SER A 425       1.715 -19.586 -16.381  1.00165.24           C  
ATOM    414  CA  THR A 426       3.407 -17.245 -13.913  1.00155.88           C  
ATOM    415  CA  VAL A 427       6.339 -17.839 -11.562  1.00158.48           C  
ATOM    416  CA  GLY A 428       4.682 -19.190  -8.421  1.00187.65           C  
ATOM    417  CA  ASN A 429       1.425 -17.491  -9.405  1.00188.35           C  
ATOM    418  CA  SER A 430       2.976 -14.035  -9.080  1.00170.83           C  
ATOM    419  CA  ASN A 431       0.690 -12.459 -11.696  1.00165.78           C  
ATOM    420  CA  ASN A 432       3.660 -10.758 -13.372  1.00141.71           C  
ATOM    421  CA  TYR A 433       3.262 -10.693 -17.153  1.00129.42           C  
ATOM    422  CA  LEU A 434       4.959  -9.181 -20.198  1.00113.55           C  
ATOM    423  CA  HIS A 435       3.244  -8.475 -23.520  1.00115.29           C  
ATOM    424  CA  LEU A 436       4.853  -7.480 -26.812  1.00105.97           C  
ATOM    425  CA  SER A 437       2.574  -5.801 -29.333  1.00119.95           C  
ATOM    426  CA  VAL A 438       3.415  -4.836 -32.917  1.00121.01           C  
ATOM    427  CA  LEU A 439       1.496  -2.762 -35.468  1.00143.65           C  
ATOM    428  CA  ARG A 440       0.556  -5.046 -38.361  1.00148.94           C  
ATOM    429  CA  THR A 441       1.675  -4.009 -41.840  1.00156.84           C  
ATOM    430  CA  GLU A 442       3.831  -5.568 -44.551  1.00150.19           C  
ATOM    431  CA  LEU A 443       7.332  -4.888 -43.248  1.00130.63           C  
ATOM    432  CA  ARG A 444       9.867  -4.010 -45.934  1.00137.13           C  
ATOM    433  CA  PRO A 445      13.600  -3.765 -45.309  1.00128.59           C  
ATOM    434  CA  GLY A 446      14.507  -0.129 -44.652  1.00143.01           C  
ATOM    435  CA  GLU A 447      11.448   0.513 -42.496  1.00141.62           C  
ATOM    436  CA  THR A 448      11.465   0.873 -38.726  1.00131.54           C  
ATOM    437  CA  LEU A 449       9.279  -1.278 -36.484  1.00118.65           C  
ATOM    438  CA  ASN A 450       7.629   0.072 -33.343  1.00124.87           C  
ATOM    439  CA  VAL A 451       7.816  -2.819 -30.857  1.00108.02           C  
ATOM    440  CA  ASN A 452       5.595  -2.221 -27.822  1.00117.33           C  
ATOM    441  CA  PHE A 453       6.645  -3.260 -24.321  1.00111.69           C  
ATOM    442  CA  LEU A 454       3.659  -3.470 -21.984  1.00125.96           C  
ATOM    443  CA  LEU A 455       4.422  -4.466 -18.398  1.00127.43           C  
ATOM    444  CA  ARG A 456       1.932  -6.077 -16.029  1.00142.40           C  
ATOM    445  CA  MET A 457       2.847  -6.441 -12.360  1.00151.34           C  
ATOM    446  CA  ASP A 458       1.794  -4.972  -9.012  1.00174.93           C  
ATOM    447  CA  ARG A 459       3.323  -1.565  -8.233  1.00182.35           C  
ATOM    448  CA  ALA A 460       5.081  -3.057  -5.189  1.00188.44           C  
ATOM    449  CA  HIS A 461       7.999  -4.267  -7.314  1.00164.69           C  
ATOM    450  CA  GLU A 462       7.416  -2.355 -10.562  1.00154.23           C  
ATOM    451  CA  ALA A 463      10.231   0.077  -9.776  1.00163.77           C  
ATOM    452  CA  LYS A 464      12.768  -2.768 -10.017  1.00149.90           C  
ATOM    453  CA  ILE A 465      12.113  -3.513 -13.692  1.00129.92           C  
ATOM    454  CA  ARG A 466      14.528  -1.058 -15.284  1.00133.37           C  
ATOM    455  CA  TYR A 467      15.333  -2.831 -18.538  1.00115.69           C  
ATOM    456  CA  TYR A 468      14.091  -5.491 -20.920  1.00100.33           C  
ATOM    457  CA  THR A 469      16.475  -7.749 -22.789  1.00 94.13           C  
ATOM    458  CA  TYR A 470      15.384  -8.532 -26.333  1.00 86.44           C  
ATOM    459  CA  LEU A 471      16.709 -11.075 -28.829  1.00 84.81           C  
ATOM    460  CA  ILE A 472      16.106 -11.248 -32.583  1.00 84.10           C  
ATOM    461  CA  MET A 473      15.953 -14.635 -34.220  1.00 88.88           C  
ATOM    462  CA  ASN A 474      16.408 -15.089 -37.954  1.00 95.03           C  
ATOM    463  CA  LYS A 475      17.103 -17.958 -40.350  1.00108.56           C  
ATOM    464  CA  GLY A 476      17.809 -19.720 -37.051  1.00110.22           C  
ATOM    465  CA  ARG A 477      20.575 -17.490 -35.671  1.00105.40           C  
ATOM    466  CA  LEU A 478      20.768 -14.685 -33.123  1.00 96.79           C  
ATOM    467  CA  LEU A 479      20.596 -11.664 -35.436  1.00 94.32           C  
ATOM    468  CA  LYS A 480      20.731  -9.106 -32.620  1.00 93.34           C  
ATOM    469  CA  ALA A 481      20.443  -8.668 -28.860  1.00 93.41           C  
ATOM    470  CA  GLY A 482      19.905  -5.447 -26.909  1.00 99.20           C  
ATOM    471  CA  ARG A 483      18.418  -3.696 -23.890  1.00104.86           C  
ATOM    472  CA  GLN A 484      15.266  -1.584 -23.701  1.00108.57           C  
ATOM    473  CA  VAL A 485      15.517   0.986 -20.918  1.00127.24           C  
ATOM    474  CA  ARG A 486      12.546   1.443 -18.577  1.00134.62           C  
ATOM    475  CA  GLU A 487      11.894   4.012 -15.875  1.00159.80           C  
ATOM    476  CA  PRO A 488       9.639   3.321 -12.871  1.00168.51           C  
ATOM    477  CA  GLY A 489       5.921   3.627 -13.609  1.00175.90           C  
ATOM    478  CA  GLN A 490       6.270   3.058 -17.343  1.00158.62           C  
ATOM    479  CA  ASP A 491       3.829   0.300 -18.273  1.00149.01           C  
ATOM    480  CA  LEU A 492       4.390   0.870 -21.989  1.00142.07           C  
ATOM    481  CA  VAL A 493       7.732   1.660 -23.626  1.00132.84           C  
ATOM    482  CA  VAL A 494       8.491   1.622 -27.341  1.00127.96           C  
ATOM    483  CA  LEU A 495      11.471   0.161 -29.215  1.00113.82           C  
ATOM    484  CA  PRO A 496      12.383   1.734 -32.584  1.00124.17           C  
ATOM    485  CA  LEU A 497      13.701  -1.368 -34.340  1.00107.96           C  
ATOM    486  CA  SER A 498      15.266  -0.807 -37.787  1.00116.96           C  
ATOM    487  CA  ILE A 499      14.469  -3.457 -40.391  1.00111.49           C  
ATOM    488  CA  THR A 500      17.265  -4.437 -42.788  1.00116.31           C  
ATOM    489  CA  THR A 501      17.646  -6.996 -45.566  1.00119.59           C  
ATOM    490  CA  ASP A 502      18.940  -9.297 -42.817  1.00107.30           C  
ATOM    491  CA  PHE A 503      15.473  -9.816 -41.310  1.00 99.10           C  
ATOM    492  CA  ILE A 504      14.146 -11.384 -44.501  1.00109.68           C  
ATOM    493  CA  PRO A 505      12.062 -13.411 -44.667  1.00113.78           C  
ATOM    494  CA  SER A 506      10.794 -13.669 -41.083  1.00104.20           C  
ATOM    495  CA  PHE A 507      12.081 -12.828 -37.628  1.00 92.48           C  
ATOM    496  CA  ARG A 508      11.353 -13.537 -33.979  1.00 88.95           C  
ATOM    497  CA  LEU A 509      11.512 -10.921 -31.230  1.00 84.81           C  
ATOM    498  CA  VAL A 510      11.869 -12.348 -27.743  1.00 85.90           C  
ATOM    499  CA  ALA A 511      12.180 -10.031 -24.761  1.00 87.75           C  
ATOM    500  CA  TYR A 512      12.233 -10.539 -21.000  1.00 95.22           C  
ATOM    501  CA  TYR A 513      12.834  -8.948 -17.621  1.00105.10           C  
ATOM    502  CA  THR A 514      14.078 -10.402 -14.339  1.00118.19           C  
ATOM    503  CA  LEU A 515      13.723  -9.373 -10.683  1.00135.60           C  
ATOM    504  CA  ILE A 516      13.625 -10.449  -7.037  1.00157.30           C  
ATOM    505  CA  GLY A 517      10.123 -10.446  -5.547  1.00167.36           C  
ATOM    506  CA  ALA A 518       7.580 -12.736  -3.880  1.00185.64           C  
ATOM    507  CA  SER A 519       9.603 -13.812  -0.843  1.00207.99           C  
ATOM    508  CA  GLY A 520      13.149 -13.242  -2.089  1.00196.20           C  
ATOM    509  CA  GLN A 521      12.437 -15.419  -5.107  1.00179.62           C  
ATOM    510  CA  ARG A 522      14.118 -15.012  -8.498  1.00156.87           C  
ATOM    511  CA  GLU A 523      11.561 -14.425 -11.244  1.00139.12           C  
ATOM    512  CA  VAL A 524      11.947 -14.387 -15.026  1.00120.85           C  
ATOM    513  CA  VAL A 525       9.150 -13.135 -17.281  1.00112.75           C  
ATOM    514  CA  ALA A 526       9.460 -13.426 -21.073  1.00101.45           C  
ATOM    515  CA  ASP A 527       7.354 -12.990 -24.213  1.00 99.68           C  
ATOM    516  CA  SER A 528       8.002 -13.658 -27.905  1.00 95.12           C  
ATOM    517  CA  VAL A 529       6.509 -12.671 -31.269  1.00 98.54           C  
ATOM    518  CA  TRP A 530       6.844 -13.726 -34.943  1.00102.24           C  
ATOM    519  CA  VAL A 531       6.965 -10.993 -37.582  1.00104.50           C  
ATOM    520  CA  ASP A 532       6.843 -11.656 -41.328  1.00115.38           C  
ATOM    521  CA  VAL A 533       8.954  -9.428 -43.598  1.00116.82           C  
ATOM    522  CA  LYS A 534       8.528  -8.781 -47.344  1.00135.41           C  
ATOM    523  CA  ASP A 535      10.126 -11.782 -49.064  1.00137.21           C  
ATOM    524  CA  SER A 536      12.714 -10.948 -51.740  1.00134.07           C  
ATOM    525  CA  CYS A 537      16.427 -11.172 -52.522  1.00123.73           C  
ATOM    526  CA  VAL A 538      18.808 -10.114 -49.775  1.00130.41           C  
ATOM    527  CA  GLY A 539      20.478  -7.918 -52.360  1.00129.65           C  
ATOM    528  CA  SER A 540      19.353  -7.505 -55.956  1.00125.18           C  
ATOM    529  CA  LEU A 541      19.834  -9.051 -59.391  1.00116.25           C  
ATOM    530  CA  VAL A 542      18.146  -7.558 -62.443  1.00120.21           C  
ATOM    531  CA  VAL A 543      18.484  -8.783 -66.013  1.00115.88           C  
ATOM    532  CA  LYS A 544      17.227  -6.547 -68.812  1.00127.40           C  
ATOM    533  CA  SER A 545      17.881  -5.119 -72.271  1.00139.46           C  
ATOM    534  CA  GLY A 546      21.147  -3.252 -72.805  1.00153.82           C  
ATOM    535  CA  GLN A 547      19.941  -1.507 -75.960  1.00171.73           C  
ATOM    536  CA  SER A 548      17.840   1.516 -75.035  1.00190.77           C  
ATOM    537  CA  GLU A 549      15.354   1.186 -77.915  1.00196.65           C  
ATOM    538  CA  ASP A 550      13.773  -0.835 -80.731  1.00190.74           C  
ATOM    539  CA  ARG A 551      11.338  -3.668 -81.336  1.00175.54           C  
ATOM    540  CA  GLN A 552      11.869  -7.430 -81.468  1.00152.98           C  
ATOM    541  CA  PRO A 553      15.197  -8.938 -82.628  1.00146.87           C  
ATOM    542  CA  VAL A 554      15.751 -11.139 -85.678  1.00148.59           C  
ATOM    543  CA  PRO A 555      17.186 -14.690 -85.675  1.00137.96           C  
ATOM    544  CA  GLY A 556      20.970 -14.355 -85.443  1.00143.75           C  
ATOM    545  CA  GLN A 557      20.935 -10.802 -84.132  1.00150.04           C  
ATOM    546  CA  GLN A 558      23.447  -9.526 -81.580  1.00151.64           C  
ATOM    547  CA  MET A 559      21.947  -7.809 -78.550  1.00145.52           C  
ATOM    548  CA  THR A 560      23.303  -6.221 -75.386  1.00147.23           C  
ATOM    549  CA  LEU A 561      22.271  -7.873 -72.135  1.00130.01           C  
ATOM    550  CA  LYS A 562      22.450  -5.584 -69.097  1.00136.01           C  
ATOM    551  CA  ILE A 563      22.960  -7.253 -65.707  1.00125.50           C  
ATOM    552  CA  GLU A 564      22.508  -5.185 -62.544  1.00132.69           C  
ATOM    553  CA  GLY A 565      23.760  -6.745 -59.309  1.00127.86           C  
ATOM    554  CA  ASP A 566      25.797  -6.537 -56.105  1.00134.40           C  
ATOM    555  CA  HIS A 567      29.495  -5.719 -56.365  1.00147.45           C  
ATOM    556  CA  GLY A 568      31.690  -8.805 -56.033  1.00144.99           C  
ATOM    557  CA  ALA A 569      29.013 -11.413 -56.687  1.00128.13           C  
ATOM    558  CA  ARG A 570      29.233 -14.117 -59.353  1.00122.89           C  
ATOM    559  CA  VAL A 571      26.349 -14.621 -61.796  1.00112.42           C  
ATOM    560  CA  VAL A 572      25.460 -17.842 -63.612  1.00108.08           C  
ATOM    561  CA  LEU A 573      23.185 -17.469 -66.632  1.00103.40           C  
ATOM    562  CA  VAL A 574      21.120 -19.760 -68.841  1.00101.09           C  
ATOM    563  CA  ALA A 575      18.715 -19.231 -71.745  1.00100.68           C  
ATOM    564  CA  VAL A 576      15.978 -21.791 -72.391  1.00101.83           C  
ATOM    565  CA  ASP A 577      13.462 -21.907 -75.245  1.00106.15           C  
ATOM    566  CA  LYS A 578      10.083 -21.125 -73.678  1.00109.66           C  
ATOM    567  CA  GLY A 579       8.892 -23.995 -75.862  1.00117.01           C  
ATOM    568  CA  VAL A 580      10.459 -26.360 -73.361  1.00116.60           C  
ATOM    569  CA  PHE A 581       8.208 -25.018 -70.605  1.00119.05           C  
ATOM    570  CA  VAL A 582       5.219 -25.978 -72.732  1.00131.39           C  
ATOM    571  CA  LEU A 583       6.306 -29.559 -72.159  1.00138.31           C  
ATOM    572  CA  ASN A 584       7.511 -29.248 -68.579  1.00135.09           C  
ATOM    573  CA  LYS A 585       7.559 -26.201 -66.293  1.00127.09           C  
ATOM    574  CA  LYS A 586       8.207 -28.189 -63.132  1.00136.08           C  
ATOM    575  CA  ASN A 587      11.255 -28.261 -60.847  1.00131.74           C  
ATOM    576  CA  LYS A 588      12.573 -24.831 -61.781  1.00115.71           C  
ATOM    577  CA  LEU A 589      14.766 -22.848 -59.402  1.00111.43           C  
ATOM    578  CA  THR A 590      13.142 -19.830 -57.759  1.00113.09           C  
ATOM    579  CA  GLN A 591      14.166 -17.412 -55.042  1.00126.23           C  
ATOM    580  CA  SER A 592      10.809 -18.245 -53.491  1.00142.68           C  
ATOM    581  CA  LYS A 593      11.621 -21.964 -53.345  1.00140.35           C  
ATOM    582  CA  ILE A 594      14.799 -20.963 -51.522  1.00114.35           C  
ATOM    583  CA  TRP A 595      12.989 -18.939 -48.855  1.00115.99           C  
ATOM    584  CA  ASP A 596      10.576 -21.857 -48.642  1.00134.72           C  
ATOM    585  CA  VAL A 597      13.360 -24.236 -47.622  1.00121.64           C  
ATOM    586  CA  VAL A 598      15.047 -21.812 -45.214  1.00102.44           C  
ATOM    587  CA  GLU A 599      11.781 -21.308 -43.357  1.00115.57           C  
ATOM    588  CA  LYS A 600      10.929 -25.006 -42.993  1.00131.55           C  
ATOM    589  CA  ALA A 601      14.285 -25.309 -41.239  1.00112.72           C  
ATOM    590  CA  ASP A 602      13.669 -22.872 -38.383  1.00104.84           C  
ATOM    591  CA  ILE A 603      14.538 -24.025 -34.872  1.00104.45           C  
ATOM    592  CA  GLY A 604      11.675 -21.824 -33.711  1.00108.83           C  
ATOM    593  CA  CYS A 605       8.482 -23.869 -33.803  1.00133.51           C  
ATOM    594  CA  THR A 606       5.738 -21.415 -32.770  1.00140.77           C  
ATOM    595  CA  PRO A 607       4.140 -18.029 -33.711  1.00143.81           C  
ATOM    596  CA  GLY A 608       5.223 -16.847 -30.244  1.00130.71           C  
ATOM    597  CA  SER A 609       4.739 -16.882 -26.468  1.00131.60           C  
ATOM    598  CA  GLY A 610       4.646 -20.113 -24.446  1.00140.76           C  
ATOM    599  CA  LYS A 611       3.030 -21.880 -21.491  1.00159.04           C  
ATOM    600  CA  ASP A 612       5.762 -20.454 -19.249  1.00138.85           C  
ATOM    601  CA  TYR A 613       9.035 -18.536 -19.499  1.00116.94           C  
ATOM    602  CA  ALA A 614      10.907 -21.778 -20.204  1.00120.71           C  
ATOM    603  CA  GLY A 615       8.316 -22.344 -22.929  1.00130.54           C  
ATOM    604  CA  VAL A 616       8.594 -18.956 -24.624  1.00115.79           C  
ATOM    605  CA  PHE A 617      12.334 -19.580 -24.989  1.00102.11           C  
ATOM    606  CA  SER A 618      12.408 -23.199 -26.197  1.00113.82           C  
ATOM    607  CA  ASP A 619       9.380 -22.729 -28.452  1.00123.54           C  
ATOM    608  CA  ALA A 620      11.153 -19.779 -30.068  1.00104.92           C  
ATOM    609  CA  GLY A 621      14.493 -21.626 -30.396  1.00 97.28           C  
ATOM    610  CA  LEU A 622      16.629 -20.422 -27.521  1.00 89.84           C  
ATOM    611  CA  THR A 623      18.247 -21.626 -24.298  1.00 95.23           C  
ATOM    612  CA  PHE A 624      18.077 -19.709 -21.022  1.00 95.40           C  
ATOM    613  CA  THR A 625      20.143 -20.889 -18.078  1.00105.22           C  
ATOM    614  CA  SER A 626      20.816 -18.838 -14.936  1.00107.91           C  
ATOM    615  CA  SER A 627      22.858 -18.940 -11.735  1.00121.53           C  
ATOM    616  CA  SER A 628      19.594 -19.196  -9.791  1.00125.75           C  
ATOM    617  CA  GLY A 629      18.543 -22.463 -11.448  1.00133.02           C  
ATOM    618  CA  GLN A 630      16.017 -20.924 -13.842  1.00119.56           C  
ATOM    619  CA  GLN A 631      16.760 -23.030 -16.923  1.00119.50           C  
ATOM    620  CA  THR A 632      14.913 -24.110 -20.076  1.00120.33           C  
ATOM    621  CA  ALA A 633      13.794 -27.568 -21.151  1.00141.13           C  
ATOM    622  CA  GLN A 634      16.454 -29.809 -22.678  1.00146.44           C  
ATOM    623  CA  ARG A 635      15.719 -30.076 -26.408  1.00142.37           C  
ATOM    624  CA  ALA A 636      16.359 -33.629 -27.561  1.00166.46           C  
ATOM    625  CA  GLU A 637      14.770 -33.294 -31.013  1.00163.26           C  
ATOM    626  CA  LEU A 638      16.241 -31.612 -34.096  1.00141.10           C  
ATOM    627  CA  GLN A 639      12.789 -31.479 -35.703  1.00153.92           C  
ATOM    628  CA  CYS A 640       9.907 -29.303 -34.570  1.00154.63           C  
ATOM    629  CA  PRO A 641       7.166 -31.080 -32.578  1.00184.27           C  
ATOM    630  CA  GLN A 642       4.320 -32.818 -34.439  1.00218.78           C  
TER     631      GLN A 642                                                      
ATOM    632  CA  ASP B 730      13.067 -17.958-112.304  1.00245.52           C  
ATOM    633  CA  GLU B 731      12.770 -14.197-112.775  1.00255.86           C  
ATOM    634  CA  ASP B 732      13.049 -11.487-110.106  1.00255.10           C  
ATOM    635  CA  ILE B 733      13.618 -13.814-107.149  1.00205.04           C  
ATOM    636  CA  ILE B 734      16.570 -14.775-104.967  1.00186.60           C  
ATOM    637  CA  ALA B 735      18.232 -17.977-106.196  1.00192.20           C  
ATOM    638  CA  GLU B 736      18.742 -21.038-103.995  1.00181.13           C  
ATOM    639  CA  GLU B 737      22.517 -20.777-103.441  1.00219.63           C  
ATOM    640  CA  ASN B 738      22.229 -17.230-102.084  1.00205.00           C  
ATOM    641  CA  ILE B 739      20.043 -18.354 -99.169  1.00153.88           C  
ATOM    642  CA  VAL B 740      21.774 -19.219 -95.900  1.00155.58           C  
ATOM    643  CA  SER B 741      19.681 -21.689 -93.893  1.00131.03           C  
ATOM    644  CA  ARG B 742      18.881 -21.367 -90.203  1.00130.01           C  
ATOM    645  CA  SER B 743      20.764 -24.148 -88.430  1.00145.31           C  
ATOM    646  CA  GLU B 744      21.340 -23.230 -84.776  1.00158.98           C  
ATOM    647  CA  PHE B 745      18.326 -24.379 -82.766  1.00124.05           C  
ATOM    648  CA  PRO B 746      19.486 -25.181 -79.243  1.00118.47           C  
ATOM    649  CA  GLU B 747      16.895 -25.771 -76.521  1.00112.56           C  
ATOM    650  CA  SER B 748      19.064 -23.939 -74.000  1.00107.31           C  
ATOM    651  CA  TRP B 749      22.179 -21.772 -74.231  1.00109.57           C  
ATOM    652  CA  LEU B 750      24.184 -18.952 -72.631  1.00110.77           C  
ATOM    653  CA  TRP B 751      25.183 -21.370 -69.865  1.00111.51           C  
ATOM    654  CA  ASN B 752      27.662 -18.743 -68.677  1.00116.99           C  
ATOM    655  CA  VAL B 753      29.485 -17.811 -65.496  1.00121.74           C  
ATOM    656  CA  GLU B 754      30.130 -14.085 -65.148  1.00126.91           C  
ATOM    657  CA  ASP B 755      31.626 -11.989 -62.340  1.00135.72           C  
ATOM    658  CA  LEU B 756      30.194  -8.599 -61.387  1.00138.44           C  
ATOM    659  CA  LYS B 757      33.475  -6.722 -60.998  1.00159.89           C  
ATOM    660  CA  GLU B 758      32.452  -3.576 -62.870  1.00170.79           C  
ATOM    661  CA  PRO B 759      33.052  -0.500 -60.685  1.00189.69           C  
ATOM    662  CA  PRO B 760      30.022  -0.259 -58.380  1.00177.52           C  
ATOM    663  CA  LYS B 761      27.774   2.786 -58.056  1.00191.56           C  
ATOM    664  CA  ASN B 762      25.804   2.605 -54.804  1.00186.59           C  
ATOM    665  CA  GLY B 763      26.739  -1.047 -54.271  1.00164.77           C  
ATOM    666  CA  ILE B 764      25.413  -1.757 -57.760  1.00155.79           C  
ATOM    667  CA  SER B 765      27.650  -3.366 -60.368  1.00152.07           C  
ATOM    668  CA  THR B 766      26.552  -3.397 -63.991  1.00150.68           C  
ATOM    669  CA  LYS B 767      27.773  -5.928 -66.563  1.00144.16           C  
ATOM    670  CA  LEU B 768      27.092  -5.460 -70.263  1.00150.05           C  
ATOM    671  CA  MET B 769      27.168  -8.568 -72.441  1.00140.71           C  
ATOM    672  CA  ASN B 770      26.980  -8.881 -76.192  1.00148.22           C  
ATOM    673  CA  ILE B 771      25.175 -12.057 -77.256  1.00133.85           C  
ATOM    674  CA  PHE B 772      24.430 -13.688 -80.579  1.00137.09           C  
ATOM    675  CA  LEU B 773      20.839 -14.896 -80.388  1.00124.74           C  
ATOM    676  CA  LYS B 774      20.376 -18.306 -82.004  1.00123.61           C  
ATOM    677  CA  ASP B 775      18.315 -19.177 -85.067  1.00129.59           C  
ATOM    678  CA  SER B 776      15.103 -20.171 -83.296  1.00121.21           C  
ATOM    679  CA  ILE B 777      11.973 -18.119 -83.885  1.00125.97           C  
ATOM    680  CA  THR B 778      10.411 -18.171 -80.431  1.00119.36           C  
ATOM    681  CA  THR B 779      10.802 -16.591 -77.011  1.00114.12           C  
ATOM    682  CA  TRP B 780      13.847 -17.191 -74.847  1.00105.91           C  
ATOM    683  CA  GLU B 781      13.789 -17.269 -71.056  1.00102.15           C  
ATOM    684  CA  ILE B 782      16.879 -15.792 -69.380  1.00100.52           C  
ATOM    685  CA  LEU B 783      17.414 -16.837 -65.760  1.00 98.68           C  
ATOM    686  CA  ALA B 784      20.201 -15.383 -63.631  1.00100.90           C  
ATOM    687  CA  VAL B 785      21.452 -16.594 -60.240  1.00103.14           C  
ATOM    688  CA  SER B 786      23.931 -14.653 -58.107  1.00109.59           C  
ATOM    689  CA  MET B 787      26.240 -15.711 -55.290  1.00117.14           C  
ATOM    690  CA  SER B 788      27.877 -13.201 -52.938  1.00126.85           C  
ATOM    691  CA  ASP B 789      29.865 -13.825 -49.767  1.00138.51           C  
ATOM    692  CA  LYS B 790      27.921 -10.838 -48.437  1.00139.83           C  
ATOM    693  CA  LYS B 791      24.385 -10.972 -49.826  1.00129.79           C  
ATOM    694  CA  GLY B 792      24.318 -14.755 -50.224  1.00124.43           C  
ATOM    695  CA  ILE B 793      22.329 -16.455 -52.958  1.00115.49           C  
ATOM    696  CA  CYS B 794      19.740 -14.741 -55.151  1.00110.62           C  
ATOM    697  CA  VAL B 795      17.558 -15.919 -58.032  1.00105.64           C  
ATOM    698  CA  ALA B 796      16.605 -13.061 -60.344  1.00106.64           C  
ATOM    699  CA  ASP B 797      13.230 -12.613 -62.022  1.00110.74           C  
ATOM    700  CA  PRO B 798      13.173 -14.204 -65.506  1.00105.86           C  
ATOM    701  CA  PHE B 799      13.914 -12.043 -68.551  1.00109.60           C  
ATOM    702  CA  GLU B 800      12.244 -13.039 -71.801  1.00111.84           C  
ATOM    703  CA  VAL B 801      13.558 -12.272 -75.288  1.00116.63           C  
ATOM    704  CA  THR B 802      11.193 -12.802 -78.223  1.00123.92           C  
ATOM    705  CA  VAL B 803      12.878 -13.542 -81.554  1.00127.66           C  
ATOM    706  CA  MET B 804      10.710 -13.169 -84.670  1.00140.80           C  
ATOM    707  CA  GLN B 805      10.649 -12.440 -88.399  1.00160.81           C  
ATOM    708  CA  ASP B 806       8.018 -11.185 -90.857  1.00161.09           C  
ATOM    709  CA  PHE B 807       8.233 -14.194 -93.167  1.00149.96           C  
ATOM    710  CA  PHE B 808       9.555 -17.642 -92.285  1.00139.20           C  
ATOM    711  CA  ILE B 809       9.210 -21.423 -92.440  1.00130.12           C  
ATOM    712  CA  ASP B 810       8.553 -23.828 -89.594  1.00126.22           C  
ATOM    713  CA  LEU B 811      10.067 -27.184 -90.484  1.00123.25           C  
ATOM    714  CA  ARG B 812       8.298 -29.500 -88.073  1.00125.04           C  
ATOM    715  CA  LEU B 813      10.208 -32.768 -87.939  1.00126.31           C  
ATOM    716  CA  PRO B 814       9.426 -35.673 -85.636  1.00134.45           C  
ATOM    717  CA  TYR B 815      11.919 -36.749 -82.973  1.00142.39           C  
ATOM    718  CA  SER B 816      12.920 -39.909 -84.838  1.00144.08           C  
ATOM    719  CA  VAL B 817      12.029 -41.962 -87.918  1.00144.77           C  
ATOM    720  CA  VAL B 818      12.588 -45.616 -88.761  1.00157.06           C  
ATOM    721  CA  ARG B 819      15.116 -46.457 -91.486  1.00160.00           C  
ATOM    722  CA  ASN B 820      13.348 -47.268 -94.773  1.00167.41           C  
ATOM    723  CA  GLU B 821       9.956 -46.168 -93.445  1.00163.84           C  
ATOM    724  CA  GLN B 822       8.368 -43.550 -95.689  1.00159.52           C  
ATOM    725  CA  VAL B 823       6.877 -40.690 -93.684  1.00148.57           C  
ATOM    726  CA  GLU B 824       5.362 -37.278 -94.309  1.00142.90           C  
ATOM    727  CA  ILE B 825       6.927 -34.106 -92.970  1.00130.90           C  
ATOM    728  CA  ARG B 826       5.244 -30.718 -92.766  1.00129.41           C  
ATOM    729  CA  ALA B 827       6.682 -27.289 -93.543  1.00126.39           C  
ATOM    730  CA  VAL B 828       4.636 -24.261 -92.536  1.00129.47           C  
ATOM    731  CA  LEU B 829       5.226 -20.892 -94.157  1.00134.13           C  
ATOM    732  CA  TYR B 830       4.040 -18.043 -91.965  1.00139.12           C  
ATOM    733  CA  ASN B 831       3.383 -14.627 -93.477  1.00150.08           C  
ATOM    734  CA  TYR B 832       2.883 -12.025 -90.770  1.00158.37           C  
ATOM    735  CA  ARG B 833       3.004  -8.921 -92.977  1.00171.66           C  
ATOM    736  CA  GLN B 834       0.021  -6.661 -92.291  1.00185.79           C  
ATOM    737  CA  ASN B 835      -1.576  -6.443 -95.752  1.00194.21           C  
ATOM    738  CA  GLN B 836       0.896  -7.925 -98.231  1.00188.38           C  
ATOM    739  CA  GLU B 837       0.224 -11.317 -99.806  1.00181.14           C  
ATOM    740  CA  LEU B 838       3.278 -13.261-100.973  1.00173.87           C  
ATOM    741  CA  LYS B 839       3.887 -15.316-104.117  1.00182.01           C  
ATOM    742  CA  VAL B 840       6.392 -17.782-102.679  1.00166.20           C  
ATOM    743  CA  ARG B 841       8.599 -20.618-103.889  1.00166.21           C  
ATOM    744  CA  VAL B 842       9.414 -23.449-101.482  1.00150.06           C  
ATOM    745  CA  GLU B 843      12.018 -26.050-102.356  1.00153.22           C  
ATOM    746  CA  LEU B 844      13.078 -29.232-100.608  1.00145.10           C  
ATOM    747  CA  LEU B 845      16.810 -29.839-101.050  1.00153.95           C  
ATOM    748  CA  HIS B 846      18.200 -33.214-102.127  1.00162.95           C  
ATOM    749  CA  ASN B 847      19.964 -35.380 -99.553  1.00158.74           C  
ATOM    750  CA  PRO B 848      21.483 -38.772-100.530  1.00172.00           C  
ATOM    751  CA  ALA B 849      20.398 -40.135 -97.156  1.00159.01           C  
ATOM    752  CA  PHE B 850      16.799 -39.403 -98.152  1.00151.93           C  
ATOM    753  CA  CYS B 851      14.582 -40.795-100.890  1.00163.13           C  
ATOM    754  CA  SER B 852      12.273 -37.984-102.004  1.00160.35           C  
ATOM    755  CA  LEU B 853      11.188 -36.202-105.183  1.00174.15           C  
ATOM    756  CA  ALA B 854      14.224 -33.904-105.183  1.00172.17           C  
ATOM    757  CA  THR B 855      17.292 -35.562-106.690  1.00189.05           C  
ATOM    758  CA  THR B 856      20.734 -34.451-107.836  1.00206.34           C  
ATOM    759  CA  LYS B 857      19.558 -33.117-111.205  1.00228.26           C  
ATOM    760  CA  ARG B 858      15.938 -32.288-110.324  1.00210.66           C  
ATOM    761  CA  ARG B 859      14.554 -29.778-107.823  1.00188.11           C  
ATOM    762  CA  HIS B 860      11.314 -30.214-105.910  1.00171.78           C  
ATOM    763  CA  GLN B 861       9.843 -26.715-105.853  1.00171.05           C  
ATOM    764  CA  GLN B 862       6.254 -25.578-105.304  1.00169.90           C  
ATOM    765  CA  THR B 863       4.943 -22.147-106.224  1.00179.85           C  
ATOM    766  CA  VAL B 864       2.318 -21.041-103.707  1.00171.02           C  
ATOM    767  CA  THR B 865       0.558 -17.888-102.534  1.00174.17           C  
ATOM    768  CA  ILE B 866       0.219 -16.891 -98.881  1.00162.15           C  
ATOM    769  CA  PRO B 867      -2.436 -14.347 -97.782  1.00172.98           C  
ATOM    770  CA  PRO B 868      -1.686 -11.572 -95.256  1.00172.97           C  
ATOM    771  CA  LYS B 869      -1.528 -12.624 -91.584  1.00165.58           C  
ATOM    772  CA  SER B 870      -1.803 -16.358 -92.285  1.00156.90           C  
ATOM    773  CA  SER B 871       0.070 -19.673 -92.512  1.00145.05           C  
ATOM    774  CA  LEU B 872       0.480 -22.350 -95.177  1.00144.12           C  
ATOM    775  CA  SER B 873       1.198 -26.042 -94.633  1.00139.79           C  
ATOM    776  CA  VAL B 874       3.510 -27.743 -97.149  1.00139.10           C  
ATOM    777  CA  PRO B 875       3.804 -31.551 -97.123  1.00141.59           C  
ATOM    778  CA  TYR B 876       6.870 -33.529 -98.221  1.00141.02           C  
ATOM    779  CA  VAL B 877       7.234 -37.313 -98.198  1.00148.10           C  
ATOM    780  CA  ILE B 878      10.730 -38.771 -97.758  1.00146.01           C  
ATOM    781  CA  VAL B 879      12.505 -42.009 -96.848  1.00152.03           C  
ATOM    782  CA  PRO B 880      15.632 -42.231 -94.648  1.00148.93           C  
ATOM    783  CA  LEU B 881      18.086 -44.769 -96.073  1.00163.29           C  
ATOM    784  CA  LYS B 882      20.933 -44.590 -93.538  1.00164.46           C  
ATOM    785  CA  THR B 883      20.759 -44.387 -89.742  1.00161.38           C  
ATOM    786  CA  GLY B 884      22.030 -41.637 -87.464  1.00160.12           C  
ATOM    787  CA  LEU B 885      21.730 -37.862 -87.307  1.00152.95           C  
ATOM    788  CA  GLN B 886      20.636 -37.121 -90.882  1.00145.89           C  
ATOM    789  CA  GLU B 887      19.472 -33.743 -92.133  1.00139.88           C  
ATOM    790  CA  VAL B 888      16.429 -32.274 -93.898  1.00132.70           C  
ATOM    791  CA  GLU B 889      16.515 -28.736 -95.256  1.00135.66           C  
ATOM    792  CA  VAL B 890      13.995 -26.549 -97.064  1.00135.85           C  
ATOM    793  CA  LYS B 891      14.393 -23.019 -98.435  1.00145.59           C  
ATOM    794  CA  ALA B 892      11.841 -20.412 -99.484  1.00149.64           C  
ATOM    795  CA  ALA B 893      11.866 -17.082-101.307  1.00165.96           C  
ATOM    796  CA  VAL B 894       9.282 -14.511-102.368  1.00175.56           C  
ATOM    797  CA  TYR B 895       8.930 -12.985-105.827  1.00199.75           C  
ATOM    798  CA  HIS B 896       9.584  -9.274-106.451  1.00220.93           C  
ATOM    799  CA  HIS B 897      10.869  -8.750-102.901  1.00206.07           C  
ATOM    800  CA  PHE B 898      14.183  -9.395-101.165  1.00204.38           C  
ATOM    801  CA  ILE B 899      12.754 -11.792 -98.583  1.00178.48           C  
ATOM    802  CA  SER B 900      14.217 -15.267 -98.113  1.00166.43           C  
ATOM    803  CA  ASP B 901      14.363 -17.965 -95.431  1.00150.84           C  
ATOM    804  CA  GLY B 902      16.023 -21.347 -94.887  1.00145.11           C  
ATOM    805  CA  VAL B 903      15.606 -24.039 -92.231  1.00135.19           C  
ATOM    806  CA  ARG B 904      18.200 -26.770 -91.725  1.00138.70           C  
ATOM    807  CA  LYS B 905      17.051 -29.257 -89.078  1.00133.17           C  
ATOM    808  CA  SER B 906      18.298 -32.709 -88.119  1.00136.87           C  
ATOM    809  CA  LEU B 907      16.398 -35.777 -86.945  1.00135.85           C  
ATOM    810  CA  LYS B 908      17.656 -39.045 -85.513  1.00145.88           C  
ATOM    811  CA  VAL B 909      17.177 -42.029 -87.809  1.00148.11           C  
ATOM    812  CA  VAL B 910      16.940 -45.392 -86.047  1.00160.97           C  
ATOM    813  CA  PRO B 911      16.987 -48.993 -87.379  1.00173.63           C  
ATOM    814  CA  GLU B 912      14.417 -51.687 -86.662  1.00187.53           C  
ATOM    815  CA  GLY B 913      14.253 -53.686 -83.439  1.00227.69           C  
ATOM    816  CA  ILE B 914      13.023 -54.151 -79.883  1.00222.50           C  
ATOM    817  CA  ARG B 915       6.295 -57.931 -74.861  1.00214.29           C  
ATOM    818  CA  MET B 916       7.324 -60.999 -72.870  1.00208.15           C  
ATOM    819  CA  ASN B 917      10.135 -61.373 -70.342  1.00202.35           C  
ATOM    820  CA  LYS B 918      11.285 -64.846 -69.308  1.00201.59           C  
ATOM    821  CA  THR B 919      13.802 -66.050 -66.722  1.00200.45           C  
ATOM    822  CA  VAL B 920      16.290 -68.567 -68.128  1.00202.52           C  
ATOM    823  CA  ALA B 921      18.619 -69.571 -65.285  1.00204.60           C  
ATOM    824  CA  VAL B 922      19.107 -68.647 -61.623  1.00205.77           C  
ATOM    825  CA  ARG B 923      21.937 -70.569 -59.958  1.00212.43           C  
ATOM    826  CA  THR B 924      23.888 -69.900 -56.759  1.00217.51           C  
ATOM    827  CA  LEU B 925      27.609 -69.537 -57.527  1.00218.61           C  
ATOM    828  CA  ASP B 926      29.523 -70.996 -54.578  1.00230.71           C  
ATOM    829  CA  PRO B 927      32.482 -73.347 -55.069  1.00242.62           C  
ATOM    830  CA  GLU B 928      32.940 -75.579 -52.003  1.00258.49           C  
ATOM    831  CA  ARG B 929      29.255 -75.631 -51.012  1.00255.71           C  
ATOM    832  CA  LEU B 930      27.828 -78.439 -53.174  1.00262.09           C  
ATOM    833  CA  GLY B 931      29.770 -76.852 -56.039  1.00249.94           C  
ATOM    834  CA  ARG B 932      32.524 -79.453 -55.655  1.00270.38           C  
ATOM    835  CA  GLU B 933      36.242 -78.819 -55.071  1.00278.06           C  
ATOM    836  CA  GLY B 934      36.418 -79.259 -58.822  1.00279.58           C  
ATOM    837  CA  VAL B 935      35.281 -75.629 -59.042  1.00256.60           C  
ATOM    838  CA  GLN B 936      31.585 -75.232 -59.930  1.00242.78           C  
ATOM    839  CA  LYS B 937      30.461 -75.727 -63.533  1.00242.78           C  
ATOM    840  CA  GLU B 938      27.036 -74.457 -64.603  1.00229.36           C  
ATOM    841  CA  ASP B 939      25.268 -75.461 -67.828  1.00233.95           C  
ATOM    842  CA  ILE B 940      22.865 -72.750 -68.996  1.00219.45           C  
ATOM    843  CA  PRO B 941      20.325 -73.559 -71.730  1.00224.49           C  
ATOM    844  CA  PRO B 942      18.971 -71.093 -74.302  1.00218.77           C  
ATOM    845  CA  ALA B 943      15.473 -69.633 -74.010  1.00211.67           C  
ATOM    846  CA  ASP B 944      12.358 -71.194 -75.529  1.00221.63           C  
ATOM    847  CA  LEU B 945      11.439 -68.308 -77.852  1.00217.81           C  
ATOM    848  CA  SER B 946       9.436 -70.796 -79.933  1.00234.12           C  
ATOM    849  CA  ASP B 947       6.546 -68.323 -80.047  1.00229.94           C  
ATOM    850  CA  GLN B 948       8.933 -65.531 -81.027  1.00222.32           C  
ATOM    851  CA  VAL B 949       7.449 -63.622 -83.966  1.00230.86           C  
ATOM    852  CA  PRO B 950       9.807 -64.026 -86.978  1.00243.31           C  
ATOM    853  CA  ASP B 951      12.109 -61.097 -87.863  1.00246.81           C  
ATOM    854  CA  THR B 952      12.607 -59.791 -84.317  1.00230.46           C  
ATOM    855  CA  GLU B 953      15.797 -59.349 -82.322  1.00225.88           C  
ATOM    856  CA  SER B 954      16.152 -60.824 -78.833  1.00212.70           C  
ATOM    857  CA  GLU B 955      18.675 -59.844 -76.170  1.00209.28           C  
ATOM    858  CA  THR B 956      20.064 -62.087 -73.440  1.00203.48           C  
ATOM    859  CA  ARG B 957      21.276 -60.358 -70.280  1.00201.98           C  
ATOM    860  CA  ILE B 958      23.583 -62.277 -67.949  1.00201.96           C  
ATOM    861  CA  LEU B 959      23.969 -60.929 -64.412  1.00203.40           C  
ATOM    862  CA  LEU B 960      26.385 -61.577 -61.533  1.00208.69           C  
ATOM    863  CA  GLN B 961      24.737 -60.683 -58.210  1.00212.77           C  
ATOM    864  CA  GLY B 962      27.059 -61.005 -55.208  1.00222.58           C  
ATOM    865  CA  THR B 963      25.803 -62.014 -51.764  1.00231.34           C  
ATOM    866  CA  PRO B 964      28.199 -60.396 -49.253  1.00247.09           C  
ATOM    867  CA  VAL B 965      26.625 -60.600 -45.755  1.00263.65           C  
ATOM    868  CA  ALA B 966      29.466 -60.819 -43.228  1.00279.40           C  
ATOM    869  CA  GLN B 967      29.774 -60.023 -39.514  1.00306.84           C  
ATOM    870  CA  MET B 968      32.681 -61.047 -37.320  1.00322.04           C  
ATOM    871  CA  THR B 969      31.038 -58.608 -34.932  1.00234.34           C  
ATOM    872  CA  GLU B 970      32.349 -56.748 -31.876  1.00212.58           C  
ATOM    873  CA  ASP B 971      30.876 -54.632 -29.075  1.00207.68           C  
ATOM    874  CA  ALA B 972      33.701 -52.582 -27.571  1.00188.77           C  
ATOM    875  CA  VAL B 973      33.529 -50.904 -24.167  1.00183.06           C  
ATOM    876  CA  ASP B 974      32.130 -47.377 -24.395  1.00189.21           C  
ATOM    877  CA  ALA B 975      34.855 -44.770 -23.899  1.00178.68           C  
ATOM    878  CA  GLU B 976      32.698 -42.660 -21.558  1.00189.49           C  
ATOM    879  CA  ARG B 977      33.325 -45.476 -19.072  1.00183.61           C  
ATOM    880  CA  LEU B 978      37.102 -45.018 -19.118  1.00168.70           C  
ATOM    881  CA  LYS B 979      37.454 -41.315 -18.225  1.00173.35           C  
ATOM    882  CA  HIS B 980      39.140 -42.339 -14.966  1.00169.84           C  
ATOM    883  CA  LEU B 981      41.871 -44.326 -16.733  1.00157.89           C  
ATOM    884  CA  ILE B 982      43.649 -41.121 -17.725  1.00158.95           C  
ATOM    885  CA  VAL B 983      45.901 -40.743 -14.693  1.00159.99           C  
ATOM    886  CA  THR B 984      48.841 -38.410 -14.088  1.00165.07           C  
ATOM    887  CA  PRO B 985      51.897 -40.600 -13.350  1.00162.26           C  
ATOM    888  CA  SER B 986      53.855 -39.653 -10.218  1.00172.97           C  
ATOM    889  CA  GLY B 987      55.967 -41.101  -7.413  1.00181.59           C  
ATOM    890  CA  CYS B 988      58.954 -43.456  -7.434  1.00184.99           C  
ATOM    891  CA  GLY B 989      60.160 -46.283  -9.696  1.00179.83           C  
ATOM    892  CA  GLU B 990      57.103 -48.367  -8.819  1.00173.32           C  
ATOM    893  CA  GLU B 991      54.362 -45.811  -8.093  1.00170.96           C  
ATOM    894  CA  ASN B 992      55.179 -44.076 -11.372  1.00164.87           C  
ATOM    895  CA  MET B 993      54.467 -47.336 -13.194  1.00158.04           C  
ATOM    896  CA  ILE B 994      51.127 -47.865 -11.443  1.00157.72           C  
ATOM    897  CA  GLY B 995      49.989 -44.492 -12.826  1.00156.03           C  
ATOM    898  CA  MET B 996      51.427 -44.790 -16.342  1.00151.96           C  
ATOM    899  CA  THR B 997      49.645 -48.136 -16.715  1.00148.92           C  
ATOM    900  CA  PRO B 998      45.950 -47.209 -17.049  1.00149.71           C  
ATOM    901  CA  THR B 999      46.832 -44.265 -19.310  1.00150.52           C  
ATOM    902  CA  VAL B1000      48.950 -46.179 -21.820  1.00149.86           C  
ATOM    903  CA  ILE B1001      46.392 -48.981 -21.964  1.00149.38           C  
ATOM    904  CA  ALA B1002      43.674 -46.341 -22.272  1.00152.69           C  
ATOM    905  CA  VAL B1003      45.169 -44.651 -25.325  1.00156.88           C  
ATOM    906  CA  HIS B1004      46.014 -47.980 -26.941  1.00157.59           C  
ATOM    907  CA  TYR B1005      42.475 -49.336 -26.570  1.00159.96           C  
ATOM    908  CA  LEU B1006      40.977 -46.032 -27.727  1.00166.24           C  
ATOM    909  CA  ASP B1007      43.227 -45.829 -30.795  1.00172.32           C  
ATOM    910  CA  GLU B1008      42.124 -49.316 -31.838  1.00176.01           C  
ATOM    911  CA  THR B1009      38.410 -49.039 -31.111  1.00180.69           C  
ATOM    912  CA  GLU B1010      38.377 -45.573 -32.698  1.00188.39           C  
ATOM    913  CA  GLN B1011      35.892 -44.179 -30.180  1.00188.45           C  
ATOM    914  CA  TRP B1012      38.007 -41.022 -29.892  1.00186.77           C  
ATOM    915  CA  GLU B1013      35.096 -38.896 -31.166  1.00205.52           C  
ATOM    916  CA  LYS B1014      32.726 -40.225 -28.505  1.00203.62           C  
ATOM    917  CA  PHE B1015      35.304 -39.830 -25.725  1.00188.27           C  
ATOM    918  CA  GLY B1016      36.288 -36.285 -26.686  1.00197.23           C  
ATOM    919  CA  LEU B1017      38.850 -35.738 -29.423  1.00198.80           C  
ATOM    920  CA  GLU B1018      40.721 -32.945 -27.635  1.00200.89           C  
ATOM    921  CA  LYS B1019      41.552 -35.124 -24.622  1.00183.80           C  
ATOM    922  CA  ARG B1020      43.962 -37.368 -26.543  1.00176.38           C  
ATOM    923  CA  GLN B1021      46.712 -34.802 -26.974  1.00185.03           C  
ATOM    924  CA  GLY B1022      46.697 -34.312 -23.191  1.00179.22           C  
ATOM    925  CA  ALA B1023      46.880 -38.059 -22.634  1.00165.38           C  
ATOM    926  CA  LEU B1024      49.979 -38.156 -24.843  1.00169.49           C  
ATOM    927  CA  GLU B1025      51.699 -35.731 -22.467  1.00175.07           C  
ATOM    928  CA  LEU B1026      50.903 -37.980 -19.500  1.00164.25           C  
ATOM    929  CA  ILE B1027      52.364 -41.062 -21.201  1.00159.25           C  
ATOM    930  CA  LYS B1028      55.460 -39.106 -22.229  1.00170.91           C  
ATOM    931  CA  LYS B1029      55.577 -37.686 -18.693  1.00172.10           C  
ATOM    932  CA  GLY B1030      55.426 -41.181 -17.196  1.00162.95           C  
ATOM    933  CA  TYR B1031      58.210 -42.474 -19.439  1.00168.31           C  
ATOM    934  CA  THR B1032      60.410 -39.439 -18.784  1.00181.87           C  
ATOM    935  CA  GLN B1033      59.978 -39.904 -15.037  1.00179.51           C  
ATOM    936  CA  GLN B1034      60.844 -43.594 -15.446  1.00175.68           C  
ATOM    937  CA  LEU B1035      64.301 -42.723 -16.779  1.00191.47           C  
ATOM    938  CA  ALA B1036      65.420 -41.246 -13.452  1.00201.32           C  
ATOM    939  CA  PHE B1037      65.007 -44.691 -11.885  1.00196.34           C  
ATOM    940  CA  ARG B1038      67.128 -46.445 -14.499  1.00203.33           C  
ATOM    941  CA  GLN B1039      70.187 -47.917 -12.791  1.00223.13           C  
ATOM    942  CA  PRO B1040      73.588 -48.160 -14.565  1.00245.91           C  
ATOM    943  CA  SER B1041      72.989 -51.899 -15.050  1.00243.05           C  
ATOM    944  CA  SER B1042      70.056 -50.882 -17.275  1.00221.27           C  
ATOM    945  CA  ALA B1043      67.714 -52.264 -14.606  1.00208.47           C  
ATOM    946  CA  PHE B1044      64.899 -50.759 -12.530  1.00194.23           C  
ATOM    947  CA  ALA B1045      63.952 -50.682  -8.851  1.00197.43           C  
ATOM    948  CA  ALA B1046      61.629 -48.679  -6.599  1.00193.97           C  
ATOM    949  CA  PHE B1047      64.517 -46.366  -5.731  1.00208.88           C  
ATOM    950  CA  VAL B1048      68.047 -45.785  -7.030  1.00222.72           C  
ATOM    951  CA  LYS B1049      69.699 -47.228  -3.918  1.00242.77           C  
ATOM    952  CA  ARG B1050      67.570 -50.384  -3.869  1.00231.92           C  
ATOM    953  CA  ALA B1051      68.570 -53.617  -5.606  1.00234.68           C  
ATOM    954  CA  PRO B1052      66.999 -53.959  -9.092  1.00215.84           C  
ATOM    955  CA  SER B1053      63.721 -55.887  -9.408  1.00202.79           C  
ATOM    956  CA  THR B1054      63.295 -58.759 -11.863  1.00202.91           C  
ATOM    957  CA  TRP B1055      59.539 -58.286 -12.275  1.00186.56           C  
ATOM    958  CA  LEU B1056      59.564 -54.475 -12.481  1.00177.39           C  
ATOM    959  CA  THR B1057      62.260 -54.467 -15.166  1.00183.90           C  
ATOM    960  CA  ALA B1058      60.124 -57.107 -16.884  1.00180.14           C  
ATOM    961  CA  TYR B1059      57.108 -54.792 -16.642  1.00165.94           C  
ATOM    962  CA  VAL B1060      58.947 -51.703 -17.853  1.00166.77           C  
ATOM    963  CA  VAL B1061      59.758 -53.753 -20.951  1.00173.45           C  
ATOM    964  CA  LYS B1062      56.099 -54.773 -21.259  1.00164.10           C  
ATOM    965  CA  VAL B1063      54.670 -51.245 -21.008  1.00156.22           C  
ATOM    966  CA  PHE B1064      57.377 -49.538 -23.090  1.00164.74           C  
ATOM    967  CA  SER B1065      57.032 -52.257 -25.745  1.00170.69           C  
ATOM    968  CA  LEU B1066      53.366 -51.415 -26.210  1.00162.17           C  
ATOM    969  CA  ALA B1067      53.822 -47.631 -26.107  1.00162.09           C  
ATOM    970  CA  VAL B1068      56.249 -47.482 -29.044  1.00176.88           C  
ATOM    971  CA  ASN B1069      53.908 -45.955 -31.628  1.00181.89           C  
ATOM    972  CA  LEU B1070      52.540 -43.560 -29.022  1.00172.03           C  
ATOM    973  CA  ILE B1071      55.706 -41.983 -27.607  1.00177.13           C  
ATOM    974  CA  ALA B1072      59.427 -42.088 -28.405  1.00191.72           C  
ATOM    975  CA  ILE B1073      60.711 -45.181 -26.589  1.00186.41           C  
ATOM    976  CA  ASP B1074      64.510 -45.220 -26.550  1.00204.36           C  
ATOM    977  CA  SER B1075      66.029 -48.401 -27.968  1.00215.72           C  
ATOM    978  CA  GLN B1076      69.026 -48.138 -25.628  1.00227.04           C  
ATOM    979  CA  VAL B1077      66.702 -48.158 -22.608  1.00205.15           C  
ATOM    980  CA  LEU B1078      64.171 -50.800 -23.653  1.00193.87           C  
ATOM    981  CA  CYS B1079      66.720 -53.248 -25.061  1.00213.50           C  
ATOM    982  CA  GLY B1080      69.165 -52.571 -22.219  1.00221.90           C  
ATOM    983  CA  ALA B1081      66.678 -53.900 -19.672  1.00204.95           C  
ATOM    984  CA  VAL B1082      66.002 -56.880 -21.936  1.00209.42           C  
ATOM    985  CA  LYS B1083      69.742 -57.564 -22.132  1.00234.57           C  
ATOM    986  CA  TRP B1084      70.020 -57.269 -18.344  1.00231.55           C  
ATOM    987  CA  LEU B1085      67.195 -59.752 -17.707  1.00220.68           C  
ATOM    988  CA  ILE B1086      68.757 -62.312 -20.045  1.00240.42           C  
ATOM    989  CA  LEU B1087      72.388 -62.227 -18.908  1.00264.32           C  
ATOM    990  CA  GLU B1088      71.752 -61.579 -15.210  1.00256.88           C  
ATOM    991  CA  LYS B1089      68.360 -62.871 -14.077  1.00240.54           C  
ATOM    992  CA  GLN B1090      68.048 -66.077 -16.102  1.00251.72           C  
ATOM    993  CA  LYS B1091      69.017 -69.485 -14.744  1.00277.16           C  
ATOM    994  CA  PRO B1092      70.708 -72.022 -17.053  1.00302.99           C  
ATOM    995  CA  ASP B1093      67.461 -73.994 -17.480  1.00295.86           C  
ATOM    996  CA  GLY B1094      65.696 -70.796 -18.592  1.00264.50           C  
ATOM    997  CA  VAL B1095      63.871 -69.794 -15.411  1.00250.34           C  
ATOM    998  CA  PHE B1096      63.867 -66.192 -14.238  1.00231.64           C  
ATOM    999  CA  GLN B1097      64.463 -65.624 -10.522  1.00238.26           C  
ATOM   1000  CA  GLU B1098      63.234 -62.610  -8.554  1.00224.47           C  
ATOM   1001  CA  ASP B1099      65.940 -61.253  -6.246  1.00239.10           C  
ATOM   1002  CA  ALA B1100      64.441 -57.897  -5.241  1.00224.74           C  
ATOM   1003  CA  PRO B1101      60.640 -58.135  -4.853  1.00212.44           C  
ATOM   1004  CA  VAL B1102      58.744 -54.939  -5.666  1.00195.53           C  
ATOM   1005  CA  ILE B1103      57.618 -52.862  -2.685  1.00202.47           C  
ATOM   1006  CA  HIS B1104      54.113 -52.551  -4.086  1.00189.32           C  
ATOM   1007  CA  GLN B1105      53.130 -56.224  -3.949  1.00195.97           C  
ATOM   1008  CA  GLU B1106      49.627 -55.420  -5.211  1.00186.99           C  
ATOM   1009  CA  MET B1107      50.633 -54.059  -8.634  1.00170.85           C  
ATOM   1010  CA  ILE B1108      52.010 -57.445  -9.723  1.00175.57           C  
ATOM   1011  CA  GLY B1109      48.629 -59.184  -9.923  1.00179.21           C  
ATOM   1012  CA  GLY B1110      48.478 -62.968  -9.610  1.00194.23           C  
ATOM   1013  CA  LEU B1111      52.196 -63.396  -8.968  1.00199.02           C  
ATOM   1014  CA  ARG B1112      51.647 -62.387  -5.337  1.00208.69           C  
ATOM   1015  CA  ASN B1113      50.179 -65.847  -4.896  1.00226.39           C  
ATOM   1016  CA  ASN B1114      53.279 -67.792  -3.820  1.00243.50           C  
ATOM   1017  CA  ASN B1115      52.075 -70.858  -5.735  1.00252.09           C  
ATOM   1018  CA  GLU B1116      54.344 -71.731  -8.677  1.00248.38           C  
ATOM   1019  CA  LYS B1117      56.251 -68.447  -9.018  1.00230.10           C  
ATOM   1020  CA  ASP B1118      58.971 -70.414 -10.819  1.00243.48           C  
ATOM   1021  CA  MET B1119      56.525 -70.667 -13.722  1.00232.30           C  
ATOM   1022  CA  ALA B1120      54.483 -67.480 -13.272  1.00210.38           C  
ATOM   1023  CA  LEU B1121      57.554 -65.221 -13.299  1.00205.40           C  
ATOM   1024  CA  THR B1122      59.298 -67.111 -16.109  1.00216.41           C  
ATOM   1025  CA  ALA B1123      56.016 -66.756 -18.015  1.00204.21           C  
ATOM   1026  CA  PHE B1124      55.726 -63.037 -17.263  1.00186.68           C  
ATOM   1027  CA  VAL B1125      59.346 -62.184 -18.062  1.00193.17           C  
ATOM   1028  CA  LEU B1126      58.917 -64.269 -21.213  1.00201.46           C  
ATOM   1029  CA  ILE B1127      55.953 -62.318 -22.619  1.00186.14           C  
ATOM   1030  CA  SER B1128      57.827 -59.085 -21.925  1.00179.66           C  
ATOM   1031  CA  LEU B1129      60.848 -60.417 -23.831  1.00197.41           C  
ATOM   1032  CA  GLN B1130      58.742 -61.578 -26.794  1.00199.96           C  
ATOM   1033  CA  GLU B1131      56.972 -58.224 -27.171  1.00184.83           C  
ATOM   1034  CA  ALA B1132      60.373 -56.523 -27.354  1.00193.45           C  
ATOM   1035  CA  LYS B1133      61.496 -59.005 -30.007  1.00213.47           C  
ATOM   1036  CA  ASP B1134      61.356 -56.926 -33.197  1.00221.69           C  
ATOM   1037  CA  ILE B1135      62.814 -53.935 -31.363  1.00214.98           C  
ATOM   1038  CA  CYS B1136      65.765 -55.783 -29.827  1.00227.53           C  
ATOM   1039  CA  GLU B1137      66.777 -58.523 -32.281  1.00250.64           C  
ATOM   1040  CA  GLU B1138      69.767 -56.767 -33.846  1.00274.87           C  
ATOM   1041  CA  GLN B1139      70.643 -55.030 -30.572  1.00261.78           C  
ATOM   1042  CA  VAL B1140      70.522 -58.150 -28.386  1.00258.48           C  
ATOM   1043  CA  ASN B1141      71.878 -61.335 -29.970  1.00284.49           C  
ATOM   1044  CA  SER B1142      71.275 -63.545 -26.933  1.00276.89           C  
ATOM   1045  CA  LEU B1143      67.517 -63.014 -27.230  1.00249.87           C  
ATOM   1046  CA  PRO B1144      66.803 -65.954 -29.587  1.00266.36           C  
ATOM   1047  CA  GLY B1145      68.655 -68.271 -27.197  1.00281.68           C  
ATOM   1048  CA  SER B1146      66.790 -67.041 -24.125  1.00255.55           C  
ATOM   1049  CA  ILE B1147      63.316 -67.107 -25.688  1.00240.49           C  
ATOM   1050  CA  THR B1148      63.661 -70.783 -26.599  1.00265.17           C  
ATOM   1051  CA  LYS B1149      65.284 -71.601 -23.239  1.00271.59           C  
ATOM   1052  CA  ALA B1150      62.562 -70.111 -21.023  1.00246.07           C  
ATOM   1053  CA  GLY B1151      60.095 -71.852 -23.333  1.00249.33           C  
ATOM   1054  CA  ASP B1152      61.762 -75.227 -22.778  1.00278.82           C  
ATOM   1055  CA  PHE B1153      61.228 -75.009 -19.015  1.00272.45           C  
ATOM   1056  CA  LEU B1154      57.591 -73.902 -19.302  1.00251.91           C  
ATOM   1057  CA  GLU B1155      56.798 -76.600 -21.869  1.00270.85           C  
ATOM   1058  CA  ALA B1156      58.133 -79.444 -19.718  1.00297.25           C  
ATOM   1059  CA  ASN B1157      56.369 -78.211 -16.577  1.00283.36           C  
ATOM   1060  CA  TYR B1158      53.061 -77.257 -18.195  1.00267.95           C  
ATOM   1061  CA  MET B1159      51.402 -80.593 -17.432  1.00295.16           C  
ATOM   1062  CA  ASN B1160      52.068 -80.149 -13.701  1.00297.47           C  
ATOM   1063  CA  LEU B1161      50.146 -76.907 -13.165  1.00269.87           C  
ATOM   1064  CA  GLN B1162      47.129 -76.689 -10.850  1.00275.09           C  
ATOM   1065  CA  ARG B1163      46.221 -72.989 -10.842  1.00248.05           C  
ATOM   1066  CA  SER B1164      44.157 -71.675 -13.765  1.00233.77           C  
ATOM   1067  CA  TYR B1165      46.149 -68.440 -13.568  1.00211.92           C  
ATOM   1068  CA  THR B1166      49.425 -70.270 -14.221  1.00220.20           C  
ATOM   1069  CA  VAL B1167      47.860 -72.237 -17.087  1.00228.69           C  
ATOM   1070  CA  ALA B1168      46.757 -69.015 -18.793  1.00207.66           C  
ATOM   1071  CA  ILE B1169      49.822 -66.773 -18.393  1.00195.53           C  
ATOM   1072  CA  ALA B1170      52.230 -69.564 -19.365  1.00212.67           C  
ATOM   1073  CA  GLY B1171      49.797 -70.631 -22.084  1.00217.62           C  
ATOM   1074  CA  TYR B1172      50.146 -67.220 -23.702  1.00200.01           C  
ATOM   1075  CA  ALA B1173      53.926 -67.347 -23.297  1.00205.22           C  
ATOM   1076  CA  LEU B1174      54.112 -70.619 -25.243  1.00227.12           C  
ATOM   1077  CA  ALA B1175      51.473 -69.759 -27.843  1.00223.23           C  
ATOM   1078  CA  GLN B1176      53.682 -66.842 -28.916  1.00214.24           C  
ATOM   1079  CA  MET B1177      56.268 -69.371 -30.121  1.00238.15           C  
ATOM   1080  CA  GLY B1178      53.650 -71.717 -31.569  1.00250.84           C  
ATOM   1081  CA  ARG B1179      54.664 -74.120 -28.817  1.00259.86           C  
ATOM   1082  CA  LEU B1180      51.196 -74.774 -27.394  1.00254.53           C  
ATOM   1083  CA  LYS B1181      50.114 -78.005 -29.082  1.00282.45           C  
ATOM   1084  CA  GLY B1182      49.217 -81.603 -28.179  1.00310.42           C  
ATOM   1085  CA  PRO B1183      48.270 -82.488 -24.572  1.00311.81           C  
ATOM   1086  CA  LEU B1184      49.433 -79.020 -23.486  1.00279.99           C  
ATOM   1087  CA  LEU B1185      46.908 -77.360 -25.801  1.00268.80           C  
ATOM   1088  CA  ASN B1186      44.173 -79.653 -24.500  1.00287.87           C  
ATOM   1089  CA  LYS B1187      45.055 -78.679 -20.921  1.00276.92           C  
ATOM   1090  CA  PHE B1188      44.920 -74.953 -21.677  1.00247.63           C  
ATOM   1091  CA  LEU B1189      41.460 -75.248 -23.230  1.00255.51           C  
ATOM   1092  CA  THR B1190      39.908 -77.598 -20.657  1.00277.02           C  
ATOM   1093  CA  THR B1191      41.157 -75.315 -17.874  1.00258.16           C  
ATOM   1094  CA  ALA B1192      38.269 -73.007 -18.705  1.00248.45           C  
ATOM   1095  CA  LYS B1193      35.233 -73.279 -16.448  1.00264.59           C  
ATOM   1096  CA  ASP B1194      32.171 -73.295 -18.725  1.00275.35           C  
ATOM   1097  CA  LYS B1195      34.573 -72.587 -21.613  1.00257.43           C  
ATOM   1098  CA  ASN B1196      34.481 -68.844 -20.906  1.00234.74           C  
ATOM   1099  CA  ARG B1197      36.706 -68.102 -17.897  1.00224.16           C  
ATOM   1100  CA  TRP B1198      40.039 -69.046 -16.332  1.00221.14           C  
ATOM   1101  CA  GLU B1199      39.286 -68.688 -12.621  1.00229.38           C  
ATOM   1102  CA  ASP B1200      40.918 -69.609  -9.307  1.00241.09           C  
ATOM   1103  CA  PRO B1201      39.211 -69.585  -5.880  1.00261.22           C  
ATOM   1104  CA  GLY B1202      40.518 -66.143  -4.911  1.00242.45           C  
ATOM   1105  CA  LYS B1203      40.251 -62.476  -5.854  1.00221.40           C  
ATOM   1106  CA  GLN B1204      38.280 -61.663  -9.007  1.00210.87           C  
ATOM   1107  CA  LEU B1205      40.901 -59.315 -10.484  1.00189.17           C  
ATOM   1108  CA  TYR B1206      43.315 -62.239 -10.661  1.00193.63           C  
ATOM   1109  CA  ASN B1207      40.579 -63.994 -12.636  1.00201.57           C  
ATOM   1110  CA  VAL B1208      39.995 -61.030 -14.939  1.00185.92           C  
ATOM   1111  CA  GLU B1209      43.752 -61.011 -15.500  1.00176.77           C  
ATOM   1112  CA  ALA B1210      44.011 -64.753 -16.236  1.00190.64           C  
ATOM   1113  CA  THR B1211      41.086 -64.660 -18.668  1.00193.09           C  
ATOM   1114  CA  SER B1212      42.858 -61.732 -20.324  1.00176.87           C  
ATOM   1115  CA  TYR B1213      46.075 -63.709 -20.853  1.00181.13           C  
ATOM   1116  CA  ALA B1214      43.869 -66.554 -22.078  1.00196.81           C  
ATOM   1117  CA  LEU B1215      42.051 -64.348 -24.599  1.00191.25           C  
ATOM   1118  CA  LEU B1216      45.493 -63.258 -25.811  1.00184.51           C  
ATOM   1119  CA  ALA B1217      46.585 -66.878 -26.298  1.00201.41           C  
ATOM   1120  CA  LEU B1218      43.394 -67.724 -28.203  1.00212.08           C  
ATOM   1121  CA  LEU B1219      44.109 -64.891 -30.631  1.00204.47           C  
ATOM   1122  CA  GLN B1220      47.719 -65.986 -31.101  1.00210.14           C  
ATOM   1123  CA  LEU B1221      46.800 -69.551 -32.063  1.00232.04           C  
ATOM   1124  CA  LYS B1222      43.868 -68.221 -34.102  1.00233.89           C  
ATOM   1125  CA  ASP B1223      41.123 -70.297 -32.467  1.00242.43           C  
ATOM   1126  CA  PHE B1224      38.211 -67.997 -33.322  1.00238.90           C  
ATOM   1127  CA  ASP B1225      35.622 -70.625 -32.369  1.00257.98           C  
ATOM   1128  CA  PHE B1226      36.474 -70.506 -28.672  1.00244.18           C  
ATOM   1129  CA  VAL B1227      36.883 -66.726 -28.412  1.00221.48           C  
ATOM   1130  CA  PRO B1228      33.403 -65.094 -28.517  1.00226.81           C  
ATOM   1131  CA  PRO B1229      32.254 -66.817 -25.279  1.00235.20           C  
ATOM   1132  CA  VAL B1230      35.456 -65.742 -23.477  1.00214.84           C  
ATOM   1133  CA  VAL B1231      34.991 -62.133 -24.583  1.00202.05           C  
ATOM   1134  CA  ARG B1232      31.291 -62.078 -23.681  1.00217.81           C  
ATOM   1135  CA  TRP B1233      32.333 -63.048 -20.138  1.00216.55           C  
ATOM   1136  CA  LEU B1234      34.780 -60.120 -19.950  1.00194.77           C  
ATOM   1137  CA  ASN B1235      32.181 -57.658 -21.229  1.00198.95           C  
ATOM   1138  CA  GLU B1236      29.651 -58.899 -18.673  1.00217.55           C  
ATOM   1139  CA  GLN B1237      32.184 -58.302 -15.900  1.00206.11           C  
ATOM   1140  CA  ARG B1238      31.848 -54.582 -16.657  1.00197.96           C  
ATOM   1141  CA  TYR B1239      35.398 -53.937 -15.478  1.00182.27           C  
ATOM   1142  CA  TYR B1240      36.702 -50.470 -16.254  1.00171.99           C  
ATOM   1143  CA  GLY B1241      40.160 -50.592 -14.676  1.00163.57           C  
ATOM   1144  CA  GLY B1242      41.426 -48.230 -11.982  1.00165.37           C  
ATOM   1145  CA  GLY B1243      41.714 -49.180  -8.320  1.00176.52           C  
ATOM   1146  CA  TYR B1244      43.919 -50.669  -5.617  1.00183.86           C  
ATOM   1147  CA  GLY B1245      46.530 -52.866  -7.306  1.00175.33           C  
ATOM   1148  CA  SER B1246      44.629 -52.675 -10.586  1.00166.11           C  
ATOM   1149  CA  THR B1247      47.890 -52.369 -12.532  1.00157.61           C  
ATOM   1150  CA  GLN B1248      47.940 -55.805 -14.173  1.00160.12           C  
ATOM   1151  CA  ALA B1249      44.178 -56.261 -14.399  1.00164.08           C  
ATOM   1152  CA  THR B1250      43.818 -52.874 -16.127  1.00155.92           C  
ATOM   1153  CA  PHE B1251      46.769 -53.287 -18.505  1.00151.62           C  
ATOM   1154  CA  MET B1252      45.804 -56.848 -19.442  1.00158.63           C  
ATOM   1155  CA  VAL B1253      42.003 -56.752 -19.725  1.00163.44           C  
ATOM   1156  CA  PHE B1254      42.373 -53.921 -22.242  1.00157.90           C  
ATOM   1157  CA  GLN B1255      45.414 -55.330 -24.012  1.00158.37           C  
ATOM   1158  CA  ALA B1256      43.213 -58.356 -24.706  1.00168.44           C  
ATOM   1159  CA  LEU B1257      40.084 -56.475 -25.808  1.00171.21           C  
ATOM   1160  CA  ALA B1258      42.183 -54.304 -28.137  1.00168.13           C  
ATOM   1161  CA  GLN B1259      43.889 -57.278 -29.760  1.00176.27           C  
ATOM   1162  CA  TYR B1260      40.398 -58.713 -30.118  1.00186.04           C  
ATOM   1163  CA  GLN B1261      39.592 -55.850 -32.483  1.00189.19           C  
ATOM   1164  CA  LYS B1262      42.837 -56.328 -34.421  1.00192.99           C  
ATOM   1165  CA  ASP B1263      42.784 -60.090 -34.984  1.00205.01           C  
ATOM   1166  CA  ALA B1264      39.718 -59.608 -37.124  1.00218.69           C  
ATOM   1167  CA  PRO B1265      38.934 -60.310 -40.321  1.00240.53           C  
ATOM   1168  CA  ASP B1266      35.260 -59.306 -40.538  1.00248.51           C  
ATOM   1169  CA  HIS B1267      33.591 -61.166 -43.411  1.00282.73           C  
ATOM   1170  CA  GLN B1268      34.774 -63.517 -44.884  1.00272.78           C  
ATOM   1171  CA  GLU B1269      36.048 -62.722 -48.361  1.00262.40           C  
ATOM   1172  CA  LEU B1270      34.315 -62.503 -51.734  1.00246.11           C  
ATOM   1173  CA  ASN B1271      37.045 -63.726 -54.072  1.00248.58           C  
ATOM   1174  CA  LEU B1272      35.108 -65.148 -57.026  1.00235.59           C  
ATOM   1175  CA  ASP B1273      36.565 -65.764 -60.488  1.00239.96           C  
ATOM   1176  CA  VAL B1274      33.721 -66.086 -63.001  1.00228.53           C  
ATOM   1177  CA  SER B1275      34.352 -67.294 -66.565  1.00236.40           C  
ATOM   1178  CA  LEU B1276      31.717 -67.126 -69.309  1.00230.12           C  
ATOM   1179  CA  GLN B1277      32.090 -69.134 -72.512  1.00244.35           C  
ATOM   1180  CA  LEU B1278      29.382 -68.418 -75.074  1.00240.14           C  
ATOM   1181  CA  PRO B1279      29.513 -70.519 -78.279  1.00260.24           C  
ATOM   1182  CA  SER B1280      28.821 -67.283 -80.179  1.00258.66           C  
ATOM   1183  CA  ARG B1281      31.851 -65.251 -79.097  1.00265.70           C  
ATOM   1184  CA  SER B1282      35.346 -66.643 -79.677  1.00291.42           C  
ATOM   1185  CA  SER B1283      36.840 -64.929 -76.628  1.00283.19           C  
ATOM   1186  CA  LYS B1284      36.283 -66.016 -73.022  1.00264.03           C  
ATOM   1187  CA  ILE B1285      34.800 -63.510 -70.563  1.00246.77           C  
ATOM   1188  CA  THR B1286      36.573 -63.403 -67.196  1.00248.12           C  
ATOM   1189  CA  HIS B1287      35.047 -61.424 -64.316  1.00238.12           C  
ATOM   1190  CA  ARG B1288      36.637 -60.913 -60.891  1.00245.02           C  
ATOM   1191  CA  ILE B1289      34.143 -59.933 -58.186  1.00237.70           C  
ATOM   1192  CA  HIS B1290      36.184 -58.777 -55.189  1.00253.49           C  
ATOM   1193  CA  TRP B1291      35.047 -57.458 -51.834  1.00261.91           C  
ATOM   1194  CA  GLU B1292      35.995 -53.845 -51.056  1.00284.62           C  
ATOM   1195  CA  SER B1293      34.922 -52.905 -54.583  1.00275.69           C  
ATOM   1196  CA  ALA B1294      31.938 -50.582 -55.035  1.00278.18           C  
ATOM   1197  CA  SER B1295      30.024 -52.798 -57.468  1.00253.23           C  
ATOM   1198  CA  LEU B1296      29.534 -56.514 -56.784  1.00236.16           C  
ATOM   1199  CA  LEU B1297      27.450 -56.415 -59.979  1.00225.67           C  
ATOM   1200  CA  ARG B1298      28.597 -57.352 -63.488  1.00222.41           C  
ATOM   1201  CA  SER B1299      26.552 -57.823 -66.665  1.00215.56           C  
ATOM   1202  CA  GLU B1300      26.900 -59.020 -70.269  1.00217.63           C  
ATOM   1203  CA  GLU B1301      24.487 -58.779 -73.209  1.00216.58           C  
ATOM   1204  CA  THR B1302      24.210 -60.938 -76.339  1.00221.35           C  
ATOM   1205  CA  LYS B1303      21.897 -60.409 -79.310  1.00225.71           C  
ATOM   1206  CA  GLU B1304      21.831 -64.159 -79.972  1.00227.85           C  
ATOM   1207  CA  ASN B1305      20.029 -66.814 -77.921  1.00219.25           C  
ATOM   1208  CA  GLU B1306      23.015 -68.977 -76.984  1.00227.31           C  
ATOM   1209  CA  GLY B1307      23.366 -72.101 -74.853  1.00231.15           C  
ATOM   1210  CA  PHE B1308      26.432 -71.199 -72.808  1.00229.60           C  
ATOM   1211  CA  THR B1309      28.305 -72.514 -69.774  1.00232.06           C  
ATOM   1212  CA  VAL B1310      29.670 -70.681 -66.724  1.00224.81           C  
ATOM   1213  CA  THR B1311      32.594 -71.713 -64.506  1.00235.06           C  
ATOM   1214  CA  ALA B1312      33.032 -70.064 -61.099  1.00230.39           C  
ATOM   1215  CA  GLU B1313      36.123 -70.335 -58.887  1.00242.94           C  
ATOM   1216  CA  GLY B1314      37.144 -69.338 -55.355  1.00247.96           C  
ATOM   1217  CA  LYS B1315      35.490 -68.292 -52.092  1.00246.75           C  
ATOM   1218  CA  GLY B1316      32.147 -66.552 -51.586  1.00238.05           C  
ATOM   1219  CA  GLN B1317      28.447 -67.079 -52.259  1.00229.73           C  
ATOM   1220  CA  GLY B1318      27.179 -65.405 -55.444  1.00218.23           C  
ATOM   1221  CA  THR B1319      24.205 -65.406 -57.826  1.00209.62           C  
ATOM   1222  CA  LEU B1320      23.760 -65.846 -61.572  1.00203.36           C  
ATOM   1223  CA  SER B1321      20.606 -64.526 -63.237  1.00198.92           C  
ATOM   1224  CA  VAL B1322      20.061 -64.844 -66.988  1.00197.12           C  
ATOM   1225  CA  VAL B1323      17.168 -62.795 -68.384  1.00195.92           C  
ATOM   1226  CA  THR B1324      16.214 -62.814 -72.071  1.00198.05           C  
ATOM   1227  CA  MET B1325      13.924 -60.314 -73.758  1.00201.14           C  
ATOM   1228  CA  TYR B1326      11.857 -60.808 -76.924  1.00206.58           C  
ATOM   1229  CA  HIS B1327       8.536 -60.353 -78.739  1.00213.21           C  
ATOM   1230  CA  ALA B1328       6.029 -63.168 -78.199  1.00216.73           C  
ATOM   1231  CA  LYS B1329       6.983 -63.008 -81.096  1.00  0.00           C  
ATOM   1232  CA  ALA B1330       7.057 -59.796 -83.396  1.00  0.00           C  
ATOM   1233  CA  LYS B1331       5.732 -57.213 -80.681  1.00  0.00           C  
ATOM   1234  CA  ASP B1332       7.100 -53.453 -81.532  1.00  0.00           C  
ATOM   1235  CA  GLN B1333       6.016 -49.684 -81.256  1.00  0.00           C  
ATOM   1236  CA  LEU B1334       4.517 -47.663 -83.155  1.00  0.00           C  
ATOM   1237  CA  THR B1335       2.711 -50.034 -85.599  1.00  0.00           C  
ATOM   1238  CA  CYS B1336      -0.846 -48.817 -85.810  1.00189.37           C  
ATOM   1239  CA  ASN B1337      -2.190 -51.449 -83.366  1.00209.08           C  
ATOM   1240  CA  LYS B1338      -5.329 -49.399 -82.725  1.00186.71           C  
ATOM   1241  CA  PHE B1339      -6.369 -48.370 -86.226  1.00169.54           C  
ATOM   1242  CA  ASP B1340      -7.085 -50.013 -89.557  1.00175.81           C  
ATOM   1243  CA  LEU B1341      -6.829 -47.765 -92.605  1.00161.44           C  
ATOM   1244  CA  LYS B1342      -7.628 -48.101 -96.309  1.00167.39           C  
ATOM   1245  CA  VAL B1343      -7.202 -45.156 -98.683  1.00156.98           C  
ATOM   1246  CA  THR B1344      -8.325 -45.332-102.311  1.00169.68           C  
ATOM   1247  CA  ILE B1345      -7.732 -42.943-105.213  1.00172.71           C  
ATOM   1248  CA  LYS B1346      -9.881 -43.511-108.317  1.00193.21           C  
ATOM   1249  CA  PRO B1347     -10.700 -41.484-111.460  1.00208.42           C  
ATOM   1250  CA  ALA B1348     -14.090 -39.754-111.769  1.00213.05           C  
ATOM   1251  CA  PRO B1349     -16.893 -41.153-113.976  1.00244.27           C  
ATOM   1252  CA  LYS B1359      -9.435 -31.008-114.975  1.00231.58           C  
ATOM   1253  CA  ASN B1360      -8.435 -34.483-113.765  1.00215.64           C  
ATOM   1254  CA  THR B1361     -10.845 -34.751-110.812  1.00195.21           C  
ATOM   1255  CA  MET B1362     -10.542 -37.912-108.706  1.00181.69           C  
ATOM   1256  CA  ILE B1363     -12.340 -39.743-105.898  1.00170.37           C  
ATOM   1257  CA  LEU B1364     -10.598 -40.089-102.537  1.00152.68           C  
ATOM   1258  CA  GLU B1365     -12.227 -42.853-100.498  1.00154.44           C  
ATOM   1259  CA  ILE B1366     -11.151 -43.275 -96.880  1.00144.23           C  
ATOM   1260  CA  CYS B1367     -11.941 -46.343 -94.784  1.00154.90           C  
ATOM   1261  CA  THR B1368     -11.080 -46.634 -91.104  1.00152.41           C  
ATOM   1262  CA  ARG B1369     -11.805 -48.749 -88.024  1.00166.21           C  
ATOM   1263  CA  TYR B1370     -10.852 -48.884 -84.333  1.00172.17           C  
ATOM   1264  CA  ARG B1371      -9.073 -52.003 -83.045  1.00199.08           C  
ATOM   1265  CA  GLY B1372     -10.507 -51.953 -79.517  1.00209.08           C  
ATOM   1266  CA  ASP B1373     -13.711 -53.229 -77.931  1.00226.63           C  
ATOM   1267  CA  GLN B1374     -15.453 -49.864 -77.658  1.00202.80           C  
ATOM   1268  CA  ASP B1375     -16.284 -47.220 -80.258  1.00177.47           C  
ATOM   1269  CA  ALA B1376     -13.454 -44.679 -80.203  1.00161.42           C  
ATOM   1270  CA  THR B1377     -14.313 -41.096 -79.264  1.00153.29           C  
ATOM   1271  CA  MET B1378     -13.238 -37.928 -81.070  1.00141.06           C  
ATOM   1272  CA  SER B1379     -10.582 -38.891 -83.580  1.00134.76           C  
ATOM   1273  CA  ILE B1380      -8.692 -36.881 -86.174  1.00129.13           C  
ATOM   1274  CA  LEU B1381      -8.405 -37.478 -89.924  1.00125.51           C  
ATOM   1275  CA  ASP B1382      -5.322 -35.607 -91.089  1.00129.87           C  
ATOM   1276  CA  ILE B1383      -5.129 -35.302 -94.864  1.00132.00           C  
ATOM   1277  CA  SER B1384      -2.586 -34.019 -97.348  1.00143.06           C  
ATOM   1278  CA  MET B1385      -3.373 -33.622-101.052  1.00150.62           C  
ATOM   1279  CA  MET B1386      -1.721 -34.955-104.210  1.00165.18           C  
ATOM   1280  CA  THR B1387       0.376 -31.885-104.995  1.00179.99           C  
ATOM   1281  CA  GLY B1388      -1.743 -29.595-107.163  1.00190.00           C  
ATOM   1282  CA  PHE B1389      -5.038 -31.053-105.993  1.00172.63           C  
ATOM   1283  CA  ALA B1390      -7.857 -29.365-104.077  1.00166.02           C  
ATOM   1284  CA  PRO B1391     -10.865 -31.117-102.529  1.00154.36           C  
ATOM   1285  CA  ASP B1392     -14.338 -30.351-103.858  1.00167.17           C  
ATOM   1286  CA  THR B1393     -16.014 -27.639-101.803  1.00171.71           C  
ATOM   1287  CA  ASP B1394     -19.523 -28.929-102.526  1.00181.63           C  
ATOM   1288  CA  ASP B1395     -18.412 -32.431-101.538  1.00163.79           C  
ATOM   1289  CA  LEU B1396     -17.034 -31.070 -98.275  1.00150.41           C  
ATOM   1290  CA  LYS B1397     -20.143 -29.169 -97.198  1.00163.77           C  
ATOM   1291  CA  GLN B1398     -21.917 -32.513 -97.614  1.00164.31           C  
ATOM   1292  CA  LEU B1399     -19.556 -34.211 -95.171  1.00145.77           C  
ATOM   1293  CA  ALA B1400     -19.645 -31.369 -92.650  1.00146.66           C  
ATOM   1294  CA  ASN B1401     -23.423 -31.550 -92.316  1.00162.30           C  
ATOM   1295  CA  GLY B1402     -23.092 -35.289 -91.790  1.00155.41           C  
ATOM   1296  CA  VAL B1403     -23.520 -36.254 -88.158  1.00155.85           C  
ATOM   1297  CA  ASP B1404     -20.508 -37.375 -86.115  1.00144.58           C  
ATOM   1298  CA  ARG B1405     -18.339 -35.498 -88.592  1.00135.31           C  
ATOM   1299  CA  TYR B1406     -16.943 -31.982 -88.408  1.00136.11           C  
ATOM   1300  CA  ILE B1407     -14.996 -29.572 -90.581  1.00138.66           C  
ATOM   1301  CA  SER B1408     -14.251 -26.045 -89.375  1.00153.43           C  
ATOM   1302  CA  LYS B1409     -15.735 -23.060 -91.196  1.00173.62           C  
ATOM   1303  CA  TYR B1410     -12.074 -22.163 -91.602  1.00176.34           C  
ATOM   1304  CA  GLU B1411     -11.247 -25.146 -93.794  1.00157.57           C  
ATOM   1305  CA  LEU B1412     -14.465 -24.752 -95.804  1.00165.43           C  
ATOM   1306  CA  ASP B1413     -13.925 -21.282 -97.269  1.00191.39           C  
ATOM   1307  CA  LYS B1414     -10.296 -21.841 -98.258  1.00186.97           C  
ATOM   1308  CA  ALA B1415     -10.658 -22.696-101.959  1.00192.22           C  
ATOM   1309  CA  PHE B1416      -8.397 -23.670-104.863  1.00197.83           C  
ATOM   1310  CA  SER B1417      -6.138 -21.059-103.258  1.00211.78           C  
ATOM   1311  CA  ASP B1418      -4.185 -23.554-101.154  1.00189.75           C  
ATOM   1312  CA  ARG B1419      -6.156 -26.343 -99.540  1.00164.77           C  
ATOM   1313  CA  ASN B1420      -3.355 -28.888 -99.855  1.00159.75           C  
ATOM   1314  CA  THR B1421      -4.103 -29.951 -96.261  1.00146.64           C  
ATOM   1315  CA  LEU B1422      -7.461 -30.783 -94.681  1.00135.85           C  
ATOM   1316  CA  ILE B1423      -8.725 -32.067 -91.324  1.00129.41           C  
ATOM   1317  CA  ILE B1424     -11.985 -33.966 -90.922  1.00125.45           C  
ATOM   1318  CA  TYR B1425     -12.851 -34.323 -87.242  1.00127.53           C  
ATOM   1319  CA  LEU B1426     -14.683 -37.500 -86.257  1.00129.94           C  
ATOM   1320  CA  ASP B1427     -17.075 -37.557 -83.315  1.00139.44           C  
ATOM   1321  CA  LYS B1428     -16.259 -41.260 -83.356  1.00143.91           C  
ATOM   1322  CA  VAL B1429     -15.065 -44.232 -85.362  1.00148.24           C  
ATOM   1323  CA  SER B1430     -16.666 -47.678 -85.229  1.00169.25           C  
ATOM   1324  CA  HIS B1431     -14.949 -50.837 -83.994  1.00189.79           C  
ATOM   1325  CA  SER B1432     -17.185 -53.456 -85.625  1.00213.95           C  
ATOM   1326  CA  GLU B1433     -17.072 -52.412 -89.286  1.00202.34           C  
ATOM   1327  CA  ASP B1434     -15.356 -49.730 -91.367  1.00177.61           C  
ATOM   1328  CA  ASP B1435     -16.488 -46.107 -91.291  1.00157.48           C  
ATOM   1329  CA  CYS B1436     -15.928 -44.860 -94.827  1.00154.31           C  
ATOM   1330  CA  LEU B1437     -16.096 -41.422 -96.388  1.00144.94           C  
ATOM   1331  CA  ALA B1438     -15.197 -40.104 -99.830  1.00149.47           C  
ATOM   1332  CA  PHE B1439     -14.870 -36.775-101.623  1.00150.93           C  
ATOM   1333  CA  LYS B1440     -13.886 -35.425-105.050  1.00164.52           C  
ATOM   1334  CA  VAL B1441     -10.475 -33.842-105.617  1.00163.56           C  
ATOM   1335  CA  HIS B1442      -9.764 -31.425-108.477  1.00183.41           C  
ATOM   1336  CA  GLN B1443      -6.423 -30.630-110.095  1.00195.83           C  
ATOM   1337  CA  TYR B1444      -5.987 -26.851-110.275  1.00211.61           C  
ATOM   1338  CA  PHE B1445      -2.286 -26.823-111.176  1.00223.70           C  
ATOM   1339  CA  ASN B1446      -1.055 -29.658-113.400  1.00230.66           C  
ATOM   1340  CA  VAL B1447       2.604 -30.659-113.033  1.00237.34           C  
ATOM   1341  CA  GLU B1448       4.734 -33.697-113.942  1.00247.02           C  
ATOM   1342  CA  LEU B1449       5.709 -36.108-111.143  1.00231.48           C  
ATOM   1343  CA  ILE B1450       3.142 -35.648-108.390  1.00202.84           C  
ATOM   1344  CA  GLN B1451       3.766 -36.087-104.652  1.00188.10           C  
ATOM   1345  CA  PRO B1452       1.660 -38.867-103.097  1.00174.00           C  
ATOM   1346  CA  GLY B1453      -1.134 -37.767-100.811  1.00154.88           C  
ATOM   1347  CA  ALA B1454      -1.234 -38.957 -97.208  1.00147.29           C  
ATOM   1348  CA  VAL B1455      -3.999 -39.650 -94.689  1.00136.85           C  
ATOM   1349  CA  LYS B1456      -3.433 -40.020 -90.935  1.00137.77           C  
ATOM   1350  CA  VAL B1457      -5.852 -41.153 -88.209  1.00136.31           C  
ATOM   1351  CA  TYR B1458      -5.624 -40.992 -84.430  1.00143.38           C  
ATOM   1352  CA  ALA B1459      -7.782 -40.475 -81.361  1.00147.09           C  
ATOM   1353  CA  TYR B1460      -7.372 -37.020 -79.812  1.00149.97           C  
ATOM   1354  CA  TYR B1461      -5.785 -38.263 -76.587  1.00169.65           C  
ATOM   1355  CA  ASN B1462      -2.897 -40.220 -78.094  1.00174.02           C  
ATOM   1356  CA  LEU B1463      -0.436 -39.157 -80.793  1.00170.76           C  
ATOM   1357  CA  GLU B1464       1.793 -42.255 -80.778  1.00188.38           C  
ATOM   1358  CA  GLU B1465      -1.079 -44.655 -81.500  1.00179.53           C  
ATOM   1359  CA  SER B1466      -1.587 -43.386 -85.047  1.00161.45           C  
ATOM   1360  CA  CYS B1467      -1.872 -44.835 -88.549  1.00159.50           C  
ATOM   1361  CA  THR B1468      -0.806 -43.198 -91.818  1.00154.79           C  
ATOM   1362  CA  ARG B1469      -1.548 -44.420 -95.342  1.00158.64           C  
ATOM   1363  CA  PHE B1470      -0.545 -42.771 -98.625  1.00161.42           C  
ATOM   1364  CA  TYR B1471      -2.195 -42.318-102.024  1.00164.72           C  
ATOM   1365  CA  HIS B1472      -0.787 -41.781-105.531  1.00181.54           C  
ATOM   1366  CA  PRO B1473      -2.552 -42.357-108.872  1.00196.78           C  
ATOM   1367  CA  GLU B1474       0.192 -44.718-110.037  1.00220.30           C  
ATOM   1368  CA  LYS B1475       2.713 -45.639-107.332  1.00218.32           C  
ATOM   1369  CA  GLU B1476       1.485 -48.708-105.411  1.00221.60           C  
ATOM   1370  CA  ASP B1477       0.201 -46.882-102.324  1.00246.73           C  
ATOM   1371  CA  GLY B1478       2.195 -43.648-102.221  1.00222.29           C  
ATOM   1372  CA  LYS B1479       5.468 -45.437-101.521  1.00220.29           C  
ATOM   1373  CA  LEU B1480       8.307 -44.010-103.619  1.00197.46           C  
ATOM   1374  CA  ASN B1481      10.394 -46.492-105.598  1.00193.11           C  
ATOM   1375  CA  LYS B1482      13.210 -48.204-103.702  1.00203.35           C  
ATOM   1376  CA  LEU B1483      15.046 -51.531-103.929  1.00217.80           C  
ATOM   1377  CA  CYS B1484      15.784 -53.243-100.614  1.00236.14           C  
ATOM   1378  CA  ARG B1485      17.707 -56.254 -99.313  1.00262.40           C  
ATOM   1379  CA  ASP B1486      17.485 -57.025 -95.586  1.00297.28           C  
ATOM   1380  CA  GLU B1487      17.899 -53.550 -94.086  1.00287.57           C  
ATOM   1381  CA  LEU B1488      19.855 -51.787 -96.832  1.00250.13           C  
ATOM   1382  CA  CYS B1489      17.885 -49.627 -99.274  1.00228.92           C  
ATOM   1383  CA  ARG B1490      18.598 -47.291-102.202  1.00219.99           C  
ATOM   1384  CA  CYS B1491      16.358 -44.660-103.793  1.00214.47           C  
ATOM   1385  CA  ALA B1492      14.951 -45.493-107.220  1.00207.69           C  
ATOM   1386  CA  GLU B1493      13.135 -42.284-108.161  1.00208.42           C  
ATOM   1387  CA  GLU B1494      15.079 -41.328-111.288  1.00243.87           C  
ATOM   1388  CA  ASN B1495      15.497 -41.916-115.024  1.00284.25           C  
ATOM   1389  CA  CYS B1496      15.021 -45.551-116.066  1.00210.34           C  
ATOM   1390  CA  PHE B1497      18.037 -45.213-118.359  1.00201.26           C  
ATOM   1391  CA  ILE B1498      20.373 -42.545-119.765  1.00210.09           C  
ATOM   1392  CA  GLN B1499      18.450 -41.014-122.698  1.00217.63           C  
ATOM   1393  CA  LYS B1500      17.298 -41.982-126.212  1.00215.65           C  
ATOM   1394  CA  ASP B1503      19.271 -37.194-131.305  1.00259.85           C  
ATOM   1395  CA  LYS B1504      21.170 -39.439-133.730  1.00253.11           C  
ATOM   1396  CA  VAL B1505      23.306 -41.707-131.500  1.00229.99           C  
ATOM   1397  CA  THR B1506      26.468 -42.295-133.548  1.00239.73           C  
ATOM   1398  CA  LEU B1507      29.593 -44.450-133.172  1.00234.68           C  
ATOM   1399  CA  GLU B1508      31.569 -41.544-131.699  1.00250.66           C  
ATOM   1400  CA  GLU B1509      28.783 -40.821-129.191  1.00237.77           C  
ATOM   1401  CA  ARG B1510      29.207 -44.448-128.059  1.00216.20           C  
ATOM   1402  CA  LEU B1511      32.994 -44.621-127.688  1.00228.07           C  
ATOM   1403  CA  ASP B1512      32.896 -41.381-125.674  1.00241.94           C  
ATOM   1404  CA  LYS B1513      30.044 -42.416-123.369  1.00223.58           C  
ATOM   1405  CA  ALA B1514      31.320 -45.973-122.847  1.00211.00           C  
ATOM   1406  CA  CYS B1515      34.814 -44.867-121.824  1.00230.92           C  
ATOM   1407  CA  GLU B1516      33.959 -42.308-119.156  1.00243.18           C  
ATOM   1408  CA  PRO B1517      36.013 -42.956-115.984  1.00257.78           C  
ATOM   1409  CA  GLY B1518      32.899 -44.351-114.277  1.00241.60           C  
ATOM   1410  CA  VAL B1519      31.849 -46.967-116.839  1.00217.97           C  
ATOM   1411  CA  ASP B1520      32.811 -50.451-115.648  1.00216.47           C  
ATOM   1412  CA  TYR B1521      30.994 -53.103-117.685  1.00201.11           C  
ATOM   1413  CA  VAL B1522      29.894 -53.421-121.324  1.00191.85           C  
ATOM   1414  CA  TYR B1523      28.000 -56.467-122.625  1.00188.27           C  
ATOM   1415  CA  LYS B1524      26.233 -57.639-125.743  1.00188.73           C  
ATOM   1416  CA  THR B1525      23.476 -59.554-123.991  1.00189.08           C  
ATOM   1417  CA  ARG B1526      20.439 -61.674-124.870  1.00197.37           C  
ATOM   1418  CA  LEU B1527      17.129 -61.606-122.994  1.00199.78           C  
ATOM   1419  CA  VAL B1528      16.250 -65.161-121.923  1.00219.74           C  
ATOM   1420  CA  LYS B1529      13.567 -64.608-119.264  1.00225.70           C  
ATOM   1421  CA  VAL B1530      11.431 -61.694-118.061  1.00220.17           C  
ATOM   1422  CA  GLN B1531       9.911 -61.915-114.570  1.00236.94           C  
ATOM   1423  CA  LEU B1532       7.051 -59.570-113.656  1.00244.55           C  
ATOM   1424  CA  SER B1533       6.158 -58.588-110.079  1.00263.30           C  
ATOM   1425  CA  ASN B1534       4.552 -55.906-107.891  1.00279.72           C  
ATOM   1426  CA  ASP B1535       7.619 -53.678-107.550  1.00263.38           C  
ATOM   1427  CA  PHE B1536      10.726 -54.742-109.480  1.00238.62           C  
ATOM   1428  CA  ASP B1537      11.114 -56.511-112.814  1.00222.35           C  
ATOM   1429  CA  GLU B1538      13.965 -58.979-113.333  1.00216.86           C  
ATOM   1430  CA  TYR B1539      15.509 -59.392-116.787  1.00202.57           C  
ATOM   1431  CA  ILE B1540      17.682 -62.521-116.699  1.00210.98           C  
ATOM   1432  CA  MET B1541      20.142 -61.538-119.440  1.00198.41           C  
ATOM   1433  CA  ALA B1542      22.580 -64.188-120.653  1.00209.03           C  
ATOM   1434  CA  ILE B1543      25.815 -62.377-121.529  1.00201.99           C  
ATOM   1435  CA  GLU B1544      26.938 -63.212-125.071  1.00208.34           C  
ATOM   1436  CA  GLN B1545      30.126 -61.138-124.979  1.00206.72           C  
ATOM   1437  CA  THR B1546      32.126 -59.139-122.441  1.00205.98           C  
ATOM   1438  CA  ILE B1547      33.349 -56.119-124.416  1.00205.37           C  
ATOM   1439  CA  LYS B1548      34.871 -54.462-121.345  1.00211.13           C  
ATOM   1440  CA  SER B1549      35.026 -56.775-118.324  1.00218.15           C  
ATOM   1441  CA  GLY B1550      34.698 -55.065-114.948  1.00224.57           C  
ATOM   1442  CA  SER B1551      34.660 -56.052-111.288  1.00241.41           C  
ATOM   1443  CA  ASP B1552      32.193 -58.817-112.140  1.00231.53           C  
ATOM   1444  CA  GLU B1553      34.178 -61.909-113.149  1.00244.96           C  
ATOM   1445  CA  VAL B1554      31.582 -62.990-115.712  1.00229.67           C  
ATOM   1446  CA  GLN B1555      32.422 -65.536-118.398  1.00238.92           C  
ATOM   1447  CA  VAL B1556      30.523 -65.596-121.689  1.00228.78           C  
ATOM   1448  CA  GLY B1557      27.273 -67.573-121.503  1.00233.97           C  
ATOM   1449  CA  GLN B1558      26.438 -67.090-117.831  1.00234.42           C  
ATOM   1450  CA  GLN B1559      23.294 -65.243-116.740  1.00222.33           C  
ATOM   1451  CA  ARG B1560      22.989 -62.009-114.743  1.00212.04           C  
ATOM   1452  CA  THR B1561      19.773 -60.565-113.267  1.00212.54           C  
ATOM   1453  CA  PHE B1562      19.050 -56.957-114.262  1.00199.30           C  
ATOM   1454  CA  ILE B1563      16.550 -55.203-111.999  1.00209.78           C  
ATOM   1455  CA  SER B1564      14.285 -52.305-112.968  1.00209.19           C  
ATOM   1456  CA  PRO B1565      11.342 -50.572-111.230  1.00227.53           C  
ATOM   1457  CA  ILE B1566       7.813 -51.335-112.452  1.00235.22           C  
ATOM   1458  CA  LYS B1567       7.473 -47.743-113.703  1.00237.46           C  
ATOM   1459  CA  CYS B1568      10.226 -48.618-116.170  1.00215.02           C  
ATOM   1460  CA  ARG B1569       8.565 -51.619-117.819  1.00213.55           C  
ATOM   1461  CA  GLU B1570       7.015 -49.477-120.571  1.00219.12           C  
ATOM   1462  CA  ALA B1571      10.010 -47.245-121.327  1.00210.18           C  
ATOM   1463  CA  LEU B1572      12.369 -50.229-121.495  1.00195.47           C  
ATOM   1464  CA  LYS B1573       9.918 -52.521-123.299  1.00202.28           C  
ATOM   1465  CA  LEU B1574      12.520 -55.305-123.264  1.00194.18           C  
ATOM   1466  CA  GLU B1575      11.499 -58.506-125.058  1.00205.22           C  
ATOM   1467  CA  GLU B1576      12.668 -62.112-124.692  1.00214.07           C  
ATOM   1468  CA  LYS B1577      15.134 -63.693-127.143  1.00218.38           C  
ATOM   1469  CA  LYS B1578      16.344 -60.257-128.280  1.00202.94           C  
ATOM   1470  CA  HIS B1579      19.764 -58.615-127.956  1.00192.34           C  
ATOM   1471  CA  TYR B1580      20.888 -55.367-126.315  1.00182.53           C  
ATOM   1472  CA  LEU B1581      24.051 -53.312-125.803  1.00181.79           C  
ATOM   1473  CA  MET B1582      24.229 -52.248-122.156  1.00180.52           C  
ATOM   1474  CA  TRP B1583      26.743 -50.479-119.917  1.00188.03           C  
ATOM   1475  CA  GLY B1584      26.631 -48.925-116.440  1.00198.27           C  
ATOM   1476  CA  LEU B1585      28.569 -47.887-113.344  1.00216.72           C  
ATOM   1477  CA  SER B1586      29.905 -49.978-110.452  1.00229.95           C  
ATOM   1478  CA  SER B1587      27.544 -48.370-107.936  1.00242.67           C  
ATOM   1479  CA  ASP B1588      24.846 -50.217-109.887  1.00221.36           C  
ATOM   1480  CA  PHE B1589      25.713 -53.558-108.297  1.00229.59           C  
ATOM   1481  CA  TRP B1590      23.285 -55.315-105.965  1.00243.93           C  
ATOM   1482  CA  GLY B1591      24.248 -58.009-103.459  1.00269.27           C  
ATOM   1483  CA  GLU B1592      27.498 -59.768-102.602  1.00286.64           C  
ATOM   1484  CA  LYS B1593      30.082 -61.528-104.775  1.00280.67           C  
ATOM   1485  CA  PRO B1594      30.004 -63.851-106.540  1.00277.12           C  
ATOM   1486  CA  ASN B1595      26.193 -63.502-106.594  1.00266.39           C  
ATOM   1487  CA  LEU B1596      25.856 -59.949-107.929  1.00242.21           C  
ATOM   1488  CA  SER B1597      22.786 -58.310-109.480  1.00224.78           C  
ATOM   1489  CA  TYR B1598      22.708 -55.286-111.795  1.00207.12           C  
ATOM   1490  CA  ILE B1599      20.601 -52.134-111.482  1.00207.97           C  
ATOM   1491  CA  ILE B1600      19.267 -50.404-114.577  1.00196.78           C  
ATOM   1492  CA  GLY B1601      19.800 -46.873-113.291  1.00209.94           C  
ATOM   1493  CA  LYS B1602      20.104 -43.466-114.939  1.00217.36           C  
ATOM   1494  CA  ASP B1603      23.689 -44.264-115.911  1.00211.72           C  
ATOM   1495  CA  THR B1604      22.754 -47.550-117.578  1.00193.89           C  
ATOM   1496  CA  TRP B1605      22.883 -47.591-121.388  1.00188.02           C  
ATOM   1497  CA  VAL B1606      20.121 -49.677-122.967  1.00182.27           C  
ATOM   1498  CA  GLU B1607      20.243 -50.022-126.763  1.00185.07           C  
ATOM   1499  CA  HIS B1608      18.441 -52.512-129.017  1.00189.09           C  
ATOM   1500  CA  TRP B1609      20.806 -54.659-131.074  1.00194.49           C  
ATOM   1501  CA  PRO B1610      19.229 -55.885-134.342  1.00211.23           C  
ATOM   1502  CA  GLU B1611      19.367 -59.618-135.100  1.00223.72           C  
ATOM   1503  CA  GLU B1612      21.574 -61.279-137.725  1.00244.49           C  
ATOM   1504  CA  ASP B1613      18.970 -61.391-140.502  1.00267.13           C  
ATOM   1505  CA  GLU B1614      17.548 -57.997-139.498  1.00250.11           C  
ATOM   1506  CA  CYS B1615      20.647 -56.033-140.515  1.00250.93           C  
ATOM   1507  CA  GLN B1616      19.655 -56.814-144.107  1.00284.28           C  
ATOM   1508  CA  ASP B1617      16.733 -54.391-143.748  1.00281.74           C  
ATOM   1509  CA  GLU B1618      17.680 -51.094-145.411  1.00296.87           C  
ATOM   1510  CA  GLU B1619      16.921 -49.047-142.279  1.00271.55           C  
ATOM   1511  CA  ASN B1620      18.615 -50.982-139.473  1.00243.57           C  
ATOM   1512  CA  GLN B1621      21.902 -50.942-141.384  1.00257.02           C  
ATOM   1513  CA  LYS B1622      23.105 -47.553-140.128  1.00254.17           C  
ATOM   1514  CA  GLN B1623      22.853 -48.949-136.603  1.00226.09           C  
ATOM   1515  CA  CYS B1624      24.314 -52.384-137.379  1.00227.44           C  
ATOM   1516  CA  GLN B1625      27.464 -50.853-138.893  1.00243.84           C  
ATOM   1517  CA  ASP B1626      27.855 -48.730-135.757  1.00228.45           C  
ATOM   1518  CA  LEU B1627      27.449 -51.544-133.213  1.00209.67           C  
ATOM   1519  CA  GLY B1628      29.716 -53.884-135.173  1.00224.11           C  
ATOM   1520  CA  ALA B1629      32.253 -51.063-135.311  1.00234.89           C  
ATOM   1521  CA  PHE B1630      31.746 -50.278-131.631  1.00216.99           C  
ATOM   1522  CA  THR B1631      32.547 -53.973-131.127  1.00215.15           C  
ATOM   1523  CA  GLU B1632      36.041 -54.017-132.619  1.00236.65           C  
ATOM   1524  CA  SER B1633      37.002 -50.576-131.300  1.00239.24           C  
ATOM   1525  CA  MET B1634      36.485 -51.805-127.725  1.00224.49           C  
ATOM   1526  CA  VAL B1635      37.867 -55.337-128.118  1.00232.29           C  
ATOM   1527  CA  VAL B1636      41.147 -54.257-129.720  1.00256.76           C  
ATOM   1528  CA  PHE B1637      41.813 -50.853-128.138  1.00260.04           C  
ATOM   1529  CA  GLY B1638      39.447 -50.333-125.210  1.00240.24           C  
ATOM   1530  CA  CYS B1639      39.575 -46.836-123.723  1.00249.81           C  
ATOM   1531  CA  PRO B1640      41.662 -43.831-124.871  1.00278.06           C  
ATOM   1532  CA  ASN B1641      42.315 -42.706-121.284  1.00289.36           C  
TER    1533      ASN B1641                                                      
ENDMDL                                                                          
MODEL        3                                                                  
ATOM      1  CA  SER A   1      22.103 -12.250  -4.990  1.00185.01           C  
ATOM      2  CA  PRO A   2      23.651 -11.593  -8.423  1.00162.76           C  
ATOM      3  CA  MET A   3      22.153 -13.825 -11.120  1.00143.58           C  
ATOM      4  CA  TYR A   4      24.236 -14.747 -14.160  1.00129.17           C  
ATOM      5  CA  SER A   5      22.327 -15.919 -17.234  1.00115.86           C  
ATOM      6  CA  ILE A   6      23.117 -17.474 -20.610  1.00106.93           C  
ATOM      7  CA  ILE A   7      21.138 -17.661 -23.856  1.00102.14           C  
ATOM      8  CA  THR A   8      22.044 -19.597 -27.005  1.00101.12           C  
ATOM      9  CA  PRO A   9      20.072 -21.296 -29.790  1.00103.03           C  
ATOM     10  CA  ASN A  10      18.200 -24.548 -29.203  1.00105.39           C  
ATOM     11  CA  ILE A  11      20.391 -26.180 -31.813  1.00110.78           C  
ATOM     12  CA  LEU A  12      24.040 -25.292 -32.357  1.00114.63           C  
ATOM     13  CA  ARG A  13      25.643 -25.902 -35.735  1.00129.41           C  
ATOM     14  CA  LEU A  14      29.035 -26.963 -37.031  1.00149.08           C  
ATOM     15  CA  GLU A  15      31.402 -24.621 -38.862  1.00166.10           C  
ATOM     16  CA  SER A  16      29.278 -21.559 -38.078  1.00149.93           C  
ATOM     17  CA  GLU A  17      29.555 -18.570 -35.751  1.00142.32           C  
ATOM     18  CA  GLU A  18      26.870 -19.226 -33.153  1.00121.77           C  
ATOM     19  CA  THR A  19      26.335 -16.246 -30.874  1.00117.72           C  
ATOM     20  CA  MET A  20      25.982 -16.450 -27.095  1.00109.97           C  
ATOM     21  CA  VAL A  21      24.342 -13.874 -24.829  1.00110.46           C  
ATOM     22  CA  LEU A  22      26.055 -13.245 -21.479  1.00116.15           C  
ATOM     23  CA  GLU A  23      24.422 -11.363 -18.608  1.00122.71           C  
ATOM     24  CA  ALA A  24      24.886 -10.239 -15.016  1.00136.12           C  
ATOM     25  CA  HIS A  25      21.863  -8.931 -13.134  1.00146.19           C  
ATOM     26  CA  ASP A  26      22.297  -6.811 -10.016  1.00168.35           C  
ATOM     27  CA  ALA A  27      26.059  -7.035 -10.502  1.00166.94           C  
ATOM     28  CA  GLN A  28      28.751  -4.610  -9.363  1.00188.07           C  
ATOM     29  CA  GLY A  29      32.087  -3.561 -10.873  1.00197.32           C  
ATOM     30  CA  ASP A  30      33.603  -5.525 -13.742  1.00184.52           C  
ATOM     31  CA  VAL A  31      32.995  -9.244 -14.272  1.00166.00           C  
ATOM     32  CA  PRO A  32      35.355 -11.535 -16.244  1.00167.41           C  
ATOM     33  CA  VAL A  33      33.550 -14.080 -18.414  1.00147.45           C  
ATOM     34  CA  THR A  34      35.116 -17.182 -19.958  1.00151.54           C  
ATOM     35  CA  VAL A  35      33.169 -19.377 -22.372  1.00137.02           C  
ATOM     36  CA  THR A  36      33.930 -23.021 -23.083  1.00144.91           C  
ATOM     37  CA  VAL A  37      32.461 -25.676 -25.335  1.00140.81           C  
ATOM     38  CA  HIS A  38      33.098 -29.355 -24.672  1.00157.37           C  
ATOM     39  CA  ASP A  39      31.904 -32.412 -26.542  1.00163.54           C  
ATOM     40  CA  PHE A  40      29.361 -34.463 -24.632  1.00163.43           C  
ATOM     41  CA  PRO A  41      29.983 -36.358 -22.588  1.00182.39           C  
ATOM     42  CA  GLY A  42      33.562 -35.929 -21.337  1.00202.76           C  
ATOM     43  CA  LYS A  43      36.351 -33.513 -22.230  1.00204.64           C  
ATOM     44  CA  LYS A  44      37.863 -32.699 -25.624  1.00208.10           C  
ATOM     45  CA  LEU A  45      37.575 -28.899 -25.608  1.00187.28           C  
ATOM     46  CA  VAL A  46      35.985 -27.853 -28.905  1.00172.37           C  
ATOM     47  CA  LEU A  47      36.058 -24.112 -28.222  1.00162.32           C  
ATOM     48  CA  SER A  48      38.194 -22.732 -25.406  1.00174.65           C  
ATOM     49  CA  SER A  49      38.449 -19.247 -26.886  1.00174.58           C  
ATOM     50  CA  GLU A  50      35.975 -16.441 -26.215  1.00156.02           C  
ATOM     51  CA  LYS A  51      36.683 -14.612 -22.976  1.00161.80           C  
ATOM     52  CA  THR A  52      35.132 -11.203 -22.342  1.00158.66           C  
ATOM     53  CA  VAL A  53      34.355  -8.736 -19.555  1.00163.54           C  
ATOM     54  CA  LEU A  54      30.861  -7.529 -18.684  1.00152.38           C  
ATOM     55  CA  THR A  55      30.949  -3.817 -17.823  1.00171.94           C  
ATOM     56  CA  PRO A  56      28.576  -1.627 -15.780  1.00181.11           C  
ATOM     57  CA  ALA A  57      28.606   0.580 -18.884  1.00191.81           C  
ATOM     58  CA  THR A  58      26.946  -2.240 -20.823  1.00167.11           C  
ATOM     59  CA  ASN A  59      24.536  -2.903 -17.963  1.00162.23           C  
ATOM     60  CA  HIS A  60      26.516  -6.150 -17.849  1.00147.23           C  
ATOM     61  CA  MET A  61      25.343  -7.505 -21.217  1.00134.78           C  
ATOM     62  CA  GLY A  62      28.138  -9.252 -23.085  1.00132.98           C  
ATOM     63  CA  ASN A  63      28.526 -11.376 -26.187  1.00128.34           C  
ATOM     64  CA  VAL A  64      30.793 -14.173 -27.379  1.00131.09           C  
ATOM     65  CA  THR A  65      30.839 -15.231 -31.022  1.00136.77           C  
ATOM     66  CA  PHE A  66      32.085 -18.818 -31.300  1.00139.10           C  
ATOM     67  CA  THR A  67      32.543 -21.629 -33.845  1.00149.08           C  
ATOM     68  CA  ILE A  68      32.320 -25.414 -33.458  1.00150.63           C  
ATOM     69  CA  PRO A  69      34.632 -27.667 -35.523  1.00177.83           C  
ATOM     70  CA  ALA A  70      34.624 -29.850 -37.487  1.00192.25           C  
ATOM     71  CA  ARG A  80      22.186 -41.043 -31.757  1.00183.94           C  
ATOM     72  CA  ASN A  81      22.348 -37.238 -31.944  1.00157.61           C  
ATOM     73  CA  LYS A  82      25.391 -35.323 -30.710  1.00152.02           C  
ATOM     74  CA  PHE A  83      25.691 -32.740 -27.945  1.00137.97           C  
ATOM     75  CA  VAL A  84      28.033 -30.086 -26.603  1.00134.10           C  
ATOM     76  CA  THR A  85      28.389 -28.743 -23.083  1.00133.22           C  
ATOM     77  CA  VAL A  86      28.327 -24.956 -23.206  1.00121.11           C  
ATOM     78  CA  GLN A  87      30.216 -23.641 -20.174  1.00130.83           C  
ATOM     79  CA  ALA A  88      30.196 -20.107 -18.774  1.00128.73           C  
ATOM     80  CA  THR A  89      32.283 -19.015 -15.801  1.00146.20           C  
ATOM     81  CA  PHE A  90      31.422 -15.622 -14.324  1.00147.17           C  
ATOM     82  CA  GLY A  91      34.387 -14.758 -12.105  1.00171.78           C  
ATOM     83  CA  THR A  92      34.227 -17.844  -9.891  1.00182.37           C  
ATOM     84  CA  GLN A  93      30.624 -18.859 -10.612  1.00161.86           C  
ATOM     85  CA  VAL A  94      30.230 -21.370 -13.455  1.00149.32           C  
ATOM     86  CA  VAL A  95      27.066 -21.973 -15.480  1.00131.01           C  
ATOM     87  CA  GLU A  96      26.793 -24.858 -17.940  1.00127.63           C  
ATOM     88  CA  LYS A  97      24.064 -26.252 -20.186  1.00118.98           C  
ATOM     89  CA  VAL A  98      24.002 -29.149 -22.635  1.00123.22           C  
ATOM     90  CA  VAL A  99      22.874 -28.115 -26.106  1.00113.74           C  
ATOM     91  CA  LEU A 100      21.934 -30.029 -29.256  1.00119.21           C  
ATOM     92  CA  VAL A 101      24.126 -29.836 -32.359  1.00126.00           C  
ATOM     93  CA  SER A 102      22.920 -30.044 -35.960  1.00133.49           C  
ATOM     94  CA  LEU A 103      25.061 -31.932 -38.453  1.00154.32           C  
ATOM     95  CA  GLN A 104      23.412 -30.064 -41.327  1.00144.53           C  
ATOM     96  CA  SER A 105      26.151 -27.898 -42.832  1.00131.89           C  
ATOM     97  CA  GLY A 106      23.474 -25.788 -44.517  1.00117.65           C  
ATOM     98  CA  TYR A 107      21.617 -26.250 -47.786  1.00105.51           C  
ATOM     99  CA  LEU A 108      22.339 -27.407 -51.317  1.00 96.02           C  
ATOM    100  CA  PHE A 109      20.507 -26.009 -54.306  1.00 89.01           C  
ATOM    101  CA  ILE A 110      20.625 -27.715 -57.688  1.00 85.39           C  
ATOM    102  CA  GLN A 111      19.876 -26.064 -61.013  1.00 84.97           C  
ATOM    103  CA  THR A 112      19.645 -27.804 -64.369  1.00 86.57           C  
ATOM    104  CA  ASP A 113      19.370 -25.997 -67.704  1.00 94.22           C  
ATOM    105  CA  LYS A 114      16.169 -27.627 -68.956  1.00 96.59           C  
ATOM    106  CA  THR A 115      13.217 -29.394 -67.325  1.00 98.61           C  
ATOM    107  CA  ILE A 116      13.178 -32.297 -69.770  1.00103.15           C  
ATOM    108  CA  TYR A 117      15.815 -34.005 -71.932  1.00104.75           C  
ATOM    109  CA  THR A 118      16.122 -36.325 -74.930  1.00116.71           C  
ATOM    110  CA  PRO A 119      18.346 -39.392 -74.814  1.00125.68           C  
ATOM    111  CA  GLY A 120      21.625 -38.381 -76.453  1.00133.28           C  
ATOM    112  CA  SER A 121      21.789 -34.874 -75.034  1.00120.04           C  
ATOM    113  CA  THR A 122      23.843 -33.295 -72.249  1.00113.72           C  
ATOM    114  CA  VAL A 123      22.349 -32.283 -68.899  1.00 99.23           C  
ATOM    115  CA  LEU A 124      23.974 -29.115 -67.558  1.00 98.04           C  
ATOM    116  CA  TYR A 125      23.641 -28.732 -63.795  1.00 90.41           C  
ATOM    117  CA  ARG A 126      24.955 -26.450 -61.071  1.00 90.84           C  
ATOM    118  CA  ILE A 127      25.178 -27.132 -57.333  1.00 90.67           C  
ATOM    119  CA  PHE A 128      24.799 -24.185 -54.967  1.00 91.71           C  
ATOM    120  CA  THR A 129      26.647 -24.718 -51.686  1.00 99.62           C  
ATOM    121  CA  VAL A 130      25.565 -22.341 -48.925  1.00103.85           C  
ATOM    122  CA  ASN A 131      25.389 -22.453 -45.138  1.00114.72           C  
ATOM    123  CA  HIS A 132      22.305 -21.819 -43.023  1.00122.54           C  
ATOM    124  CA  LYS A 133      22.823 -18.065 -43.383  1.00125.51           C  
ATOM    125  CA  LEU A 134      22.707 -18.545 -47.161  1.00112.29           C  
ATOM    126  CA  LEU A 135      26.241 -17.268 -47.673  1.00116.98           C  
ATOM    127  CA  PRO A 136      28.426 -19.324 -50.002  1.00112.85           C  
ATOM    128  CA  VAL A 137      30.662 -21.858 -48.273  1.00120.22           C  
ATOM    129  CA  GLY A 138      33.465 -24.236 -49.286  1.00131.83           C  
ATOM    130  CA  ARG A 139      32.937 -27.945 -48.653  1.00134.90           C  
ATOM    131  CA  THR A 140      33.283 -31.342 -50.304  1.00142.61           C  
ATOM    132  CA  VAL A 141      30.141 -32.423 -52.137  1.00125.58           C  
ATOM    133  CA  MET A 142      29.032 -35.885 -53.228  1.00133.38           C  
ATOM    134  CA  VAL A 143      26.780 -35.932 -56.309  1.00118.68           C  
ATOM    135  CA  ASN A 144      24.699 -38.873 -57.562  1.00125.70           C  
ATOM    136  CA  ILE A 145      22.509 -39.391 -60.617  1.00119.39           C  
ATOM    137  CA  GLU A 146      19.721 -41.953 -60.213  1.00132.92           C  
ATOM    138  CA  ASN A 147      17.544 -43.411 -62.957  1.00138.60           C  
ATOM    139  CA  PRO A 148      13.734 -43.713 -62.789  1.00146.67           C  
ATOM    140  CA  GLU A 149      13.838 -47.000 -60.870  1.00176.70           C  
ATOM    141  CA  GLY A 150      16.266 -45.372 -58.419  1.00165.25           C  
ATOM    142  CA  ILE A 151      19.714 -46.546 -59.516  1.00170.37           C  
ATOM    143  CA  PRO A 152      22.782 -44.241 -59.505  1.00154.54           C  
ATOM    144  CA  VAL A 153      24.771 -44.214 -62.753  1.00154.61           C  
ATOM    145  CA  LYS A 154      27.136 -41.312 -62.100  1.00143.58           C  
ATOM    146  CA  GLN A 155      28.734 -39.938 -58.935  1.00144.84           C  
ATOM    147  CA  ASP A 156      31.103 -36.979 -58.539  1.00141.11           C  
ATOM    148  CA  SER A 157      33.097 -35.866 -55.506  1.00151.10           C  
ATOM    149  CA  LEU A 158      33.662 -32.150 -56.046  1.00139.11           C  
ATOM    150  CA  SER A 159      34.565 -29.318 -53.642  1.00139.54           C  
ATOM    151  CA  SER A 160      33.266 -25.739 -53.543  1.00126.16           C  
ATOM    152  CA  GLN A 161      36.595 -24.493 -52.184  1.00149.49           C  
ATOM    153  CA  ASN A 162      37.547 -21.126 -53.720  1.00158.80           C  
ATOM    154  CA  GLN A 163      34.583 -21.785 -56.006  1.00136.71           C  
ATOM    155  CA  LEU A 164      32.264 -19.110 -54.601  1.00127.35           C  
ATOM    156  CA  GLY A 165      29.604 -21.727 -53.832  1.00109.21           C  
ATOM    157  CA  VAL A 166      28.945 -22.574 -57.489  1.00105.45           C  
ATOM    158  CA  LEU A 167      29.815 -26.082 -58.692  1.00107.10           C  
ATOM    159  CA  PRO A 168      29.110 -26.536 -62.408  1.00107.57           C  
ATOM    160  CA  LEU A 169      28.592 -30.052 -63.769  1.00108.49           C  
ATOM    161  CA  SER A 170      27.423 -31.947 -66.853  1.00111.11           C  
ATOM    162  CA  TRP A 171      26.214 -35.417 -67.816  1.00115.65           C  
ATOM    163  CA  ASP A 172      25.796 -36.818 -71.329  1.00126.26           C  
ATOM    164  CA  ILE A 173      22.610 -38.875 -71.440  1.00122.79           C  
ATOM    165  CA  PRO A 174      23.287 -41.970 -73.532  1.00144.03           C  
ATOM    166  CA  GLU A 175      20.981 -42.774 -76.456  1.00149.71           C  
ATOM    167  CA  LEU A 176      20.309 -46.046 -74.633  1.00162.97           C  
ATOM    168  CA  VAL A 177      18.544 -44.959 -71.453  1.00148.00           C  
ATOM    169  CA  ASN A 178      15.332 -45.403 -69.451  1.00150.04           C  
ATOM    170  CA  MET A 179      12.672 -42.784 -70.151  1.00138.29           C  
ATOM    171  CA  GLY A 180      10.864 -41.099 -67.259  1.00134.73           C  
ATOM    172  CA  GLN A 181      11.784 -39.199 -64.107  1.00124.43           C  
ATOM    173  CA  TRP A 182      15.518 -39.002 -63.407  1.00114.42           C  
ATOM    174  CA  LYS A 183      16.976 -37.602 -60.210  1.00109.66           C  
ATOM    175  CA  ILE A 184      20.112 -35.742 -59.204  1.00101.50           C  
ATOM    176  CA  ARG A 185      20.895 -36.306 -55.541  1.00111.19           C  
ATOM    177  CA  ALA A 186      23.663 -34.478 -53.693  1.00110.17           C  
ATOM    178  CA  TYR A 187      24.837 -34.122 -50.105  1.00121.46           C  
ATOM    179  CA  TYR A 188      27.625 -32.695 -47.949  1.00129.61           C  
ATOM    180  CA  GLU A 189      30.407 -35.185 -47.218  1.00154.97           C  
ATOM    181  CA  ASN A 190      29.986 -34.045 -43.623  1.00163.21           C  
ATOM    182  CA  SER A 191      26.259 -34.786 -43.551  1.00156.99           C  
ATOM    183  CA  PRO A 192      25.202 -37.896 -45.513  1.00163.99           C  
ATOM    184  CA  GLN A 193      21.831 -38.006 -43.736  1.00172.60           C  
ATOM    185  CA  GLN A 194      20.632 -34.647 -45.071  1.00144.85           C  
ATOM    186  CA  VAL A 195      20.175 -35.039 -48.847  1.00128.42           C  
ATOM    187  CA  PHE A 196      19.312 -32.581 -51.639  1.00108.03           C  
ATOM    188  CA  SER A 197      17.500 -33.580 -54.821  1.00104.25           C  
ATOM    189  CA  THR A 198      16.178 -32.302 -58.144  1.00 95.88           C  
ATOM    190  CA  GLU A 199      14.175 -34.309 -60.665  1.00102.39           C  
ATOM    191  CA  PHE A 200      14.583 -34.013 -64.428  1.00 98.09           C  
ATOM    192  CA  GLU A 201      12.610 -35.815 -67.118  1.00108.24           C  
ATOM    193  CA  VAL A 202      14.146 -37.823 -69.936  1.00112.77           C  
ATOM    194  CA  LYS A 203      11.727 -38.368 -72.814  1.00124.28           C  
ATOM    195  CA  GLU A 204      11.512 -38.602 -76.594  1.00134.14           C  
ATOM    196  CA  TYR A 205      10.061 -35.236 -77.590  1.00149.55           C  
ATOM    197  CA  VAL A 206      10.186 -32.246 -79.905  1.00137.02           C  
ATOM    198  CA  LEU A 207       9.492 -28.598 -79.089  1.00125.75           C  
ATOM    199  CA  PRO A 208       6.015 -27.407 -80.117  1.00115.44           C  
ATOM    200  CA  SER A 209       5.463 -23.977 -81.695  1.00115.63           C  
ATOM    201  CA  PHE A 210       2.667 -22.695 -79.455  1.00111.97           C  
ATOM    202  CA  GLU A 211       1.449 -22.798 -75.853  1.00109.29           C  
ATOM    203  CA  VAL A 212      -1.933 -23.582 -74.298  1.00105.39           C  
ATOM    204  CA  ILE A 213      -3.227 -22.071 -71.054  1.00108.65           C  
ATOM    205  CA  VAL A 214      -6.442 -23.307 -69.449  1.00106.58           C  
ATOM    206  CA  GLU A 215      -7.854 -21.046 -66.736  1.00114.88           C  
ATOM    207  CA  PRO A 216     -11.156 -21.646 -64.973  1.00117.12           C  
ATOM    208  CA  THR A 217     -13.002 -18.377 -64.302  1.00132.93           C  
ATOM    209  CA  GLU A 218     -12.934 -19.189 -60.593  1.00134.59           C  
ATOM    210  CA  LYS A 219      -9.974 -20.985 -59.027  1.00129.79           C  
ATOM    211  CA  PHE A 220     -12.444 -23.296 -57.294  1.00127.88           C  
ATOM    212  CA  TYR A 221     -15.836 -24.894 -57.801  1.00126.00           C  
ATOM    213  CA  TYR A 222     -18.895 -24.089 -55.683  1.00137.00           C  
ATOM    214  CA  ILE A 223     -21.153 -27.172 -55.508  1.00137.52           C  
ATOM    215  CA  TYR A 224     -24.267 -24.991 -55.691  1.00149.34           C  
ATOM    216  CA  ASN A 225     -23.110 -22.834 -58.597  1.00147.22           C  
ATOM    217  CA  GLU A 226     -25.749 -23.644 -61.214  1.00154.77           C  
ATOM    218  CA  LYS A 227     -23.596 -22.140 -63.974  1.00150.10           C  
ATOM    219  CA  GLY A 228     -20.875 -24.780 -63.623  1.00132.50           C  
ATOM    220  CA  LEU A 229     -17.135 -24.812 -64.299  1.00120.94           C  
ATOM    221  CA  GLU A 230     -16.333 -22.213 -66.971  1.00124.53           C  
ATOM    222  CA  VAL A 231     -12.913 -22.596 -68.609  1.00115.59           C  
ATOM    223  CA  THR A 232     -11.025 -20.280 -70.970  1.00119.63           C  
ATOM    224  CA  ILE A 233      -8.754 -22.223 -73.325  1.00111.37           C  
ATOM    225  CA  THR A 234      -6.075 -19.749 -74.403  1.00116.28           C  
ATOM    226  CA  ALA A 235      -3.592 -20.564 -77.163  1.00113.82           C  
ATOM    227  CA  ARG A 236      -0.801 -18.409 -78.570  1.00121.76           C  
ATOM    228  CA  PHE A 237       2.413 -19.012 -80.489  1.00122.15           C  
ATOM    229  CA  LEU A 238       5.701 -18.849 -78.619  1.00126.01           C  
ATOM    230  CA  TYR A 239       6.593 -15.756 -80.650  1.00141.12           C  
ATOM    231  CA  GLY A 240       3.406 -13.953 -79.635  1.00146.63           C  
ATOM    232  CA  LYS A 241       0.838 -14.371 -82.396  1.00145.92           C  
ATOM    233  CA  LYS A 242      -2.562 -15.833 -81.490  1.00138.45           C  
ATOM    234  CA  VAL A 243      -3.361 -19.419 -82.482  1.00125.72           C  
ATOM    235  CA  GLU A 244      -6.090 -20.513 -84.875  1.00133.75           C  
ATOM    236  CA  GLY A 245      -7.265 -24.091 -84.432  1.00127.86           C  
ATOM    237  CA  THR A 246      -9.519 -26.587 -82.697  1.00126.70           C  
ATOM    238  CA  ALA A 247      -9.455 -27.805 -79.096  1.00116.50           C  
ATOM    239  CA  PHE A 248     -10.623 -30.942 -77.342  1.00119.08           C  
ATOM    240  CA  VAL A 249     -11.355 -30.564 -73.633  1.00113.21           C  
ATOM    241  CA  ILE A 250     -12.455 -33.046 -70.982  1.00117.92           C  
ATOM    242  CA  PHE A 251     -13.023 -32.913 -67.224  1.00116.57           C  
ATOM    243  CA  GLY A 252     -12.296 -35.166 -64.260  1.00123.93           C  
ATOM    244  CA  ILE A 253     -12.593 -35.684 -60.509  1.00130.40           C  
ATOM    245  CA  GLN A 254      -9.586 -36.400 -58.304  1.00138.62           C  
ATOM    246  CA  ASP A 255      -9.525 -37.859 -54.781  1.00155.96           C  
ATOM    247  CA  GLY A 256      -6.885 -37.961 -53.835  1.00164.84           C  
ATOM    248  CA  GLU A 257      -4.267 -39.637 -56.005  1.00172.47           C  
ATOM    249  CA  GLN A 258      -6.989 -41.455 -57.955  1.00171.63           C  
ATOM    250  CA  ARG A 259      -8.517 -39.748 -60.996  1.00151.08           C  
ATOM    251  CA  ILE A 260     -11.907 -40.375 -62.574  1.00151.68           C  
ATOM    252  CA  SER A 261     -12.487 -39.128 -66.118  1.00142.39           C  
ATOM    253  CA  LEU A 262     -15.898 -37.674 -67.010  1.00140.11           C  
ATOM    254  CA  PRO A 263     -16.488 -38.996 -70.530  1.00152.37           C  
ATOM    255  CA  GLU A 264     -19.737 -37.071 -71.084  1.00154.14           C  
ATOM    256  CA  SER A 265     -17.899 -33.788 -70.499  1.00133.73           C  
ATOM    257  CA  LEU A 266     -15.833 -34.224 -73.667  1.00134.30           C  
ATOM    258  CA  LYS A 267     -16.166 -31.154 -75.867  1.00132.49           C  
ATOM    259  CA  ARG A 268     -14.701 -29.994 -79.168  1.00134.78           C  
ATOM    260  CA  ILE A 269     -14.284 -26.234 -79.370  1.00131.93           C  
ATOM    261  CA  PRO A 270     -13.072 -23.898 -82.132  1.00138.82           C  
ATOM    262  CA  ILE A 271     -10.033 -21.850 -81.111  1.00129.18           C  
ATOM    263  CA  GLU A 272     -10.524 -18.482 -82.792  1.00147.07           C  
ATOM    264  CA  ASP A 273      -8.391 -15.374 -82.249  1.00154.01           C  
ATOM    265  CA  GLY A 274      -6.229 -17.245 -79.731  1.00133.42           C  
ATOM    266  CA  SER A 275      -9.097 -18.169 -77.429  1.00130.94           C  
ATOM    267  CA  GLY A 276     -11.980 -20.561 -76.769  1.00128.05           C  
ATOM    268  CA  GLU A 277     -14.712 -21.160 -74.203  1.00129.88           C  
ATOM    269  CA  VAL A 278     -15.853 -24.490 -72.757  1.00123.45           C  
ATOM    270  CA  VAL A 279     -18.025 -25.276 -69.736  1.00125.55           C  
ATOM    271  CA  LEU A 280     -18.660 -28.233 -67.438  1.00123.71           C  
ATOM    272  CA  SER A 281     -22.351 -27.919 -66.573  1.00136.95           C  
ATOM    273  CA  ARG A 282     -23.336 -29.061 -63.082  1.00138.54           C  
ATOM    274  CA  LYS A 283     -25.708 -31.547 -64.706  1.00152.66           C  
ATOM    275  CA  VAL A 284     -22.898 -33.543 -66.333  1.00146.03           C  
ATOM    276  CA  LEU A 285     -20.779 -33.443 -63.174  1.00135.67           C  
ATOM    277  CA  LEU A 286     -23.431 -34.832 -60.815  1.00148.45           C  
ATOM    278  CA  ASP A 287     -24.456 -37.425 -63.406  1.00163.41           C  
ATOM    279  CA  GLY A 288     -20.931 -38.804 -63.770  1.00157.61           C  
ATOM    280  CA  VAL A 289     -21.000 -40.128 -60.200  1.00165.09           C  
ATOM    281  CA  ARG A 293     -25.593 -36.580 -53.310  1.00167.63           C  
ATOM    282  CA  ALA A 294     -23.778 -33.351 -54.211  1.00151.13           C  
ATOM    283  CA  GLU A 295     -22.072 -32.655 -50.873  1.00153.11           C  
ATOM    284  CA  ASP A 296     -20.126 -35.888 -51.357  1.00157.47           C  
ATOM    285  CA  LEU A 297     -18.012 -34.027 -53.917  1.00142.28           C  
ATOM    286  CA  VAL A 298     -16.770 -31.461 -51.410  1.00143.39           C  
ATOM    287  CA  GLY A 299     -13.113 -32.084 -50.595  1.00148.03           C  
ATOM    288  CA  LYS A 300     -12.444 -33.604 -53.995  1.00139.37           C  
ATOM    289  CA  SER A 301     -11.079 -31.605 -56.937  1.00126.52           C  
ATOM    290  CA  LEU A 302     -11.512 -31.019 -60.668  1.00116.86           C  
ATOM    291  CA  TYR A 303      -9.073 -31.131 -63.568  1.00112.16           C  
ATOM    292  CA  VAL A 304      -9.317 -29.805 -67.109  1.00106.71           C  
ATOM    293  CA  SER A 305      -7.533 -31.556 -69.975  1.00108.16           C  
ATOM    294  CA  ALA A 306      -6.913 -29.524 -73.132  1.00105.15           C  
ATOM    295  CA  THR A 307      -5.697 -30.667 -76.536  1.00109.52           C  
ATOM    296  CA  VAL A 308      -5.307 -27.920 -79.129  1.00109.55           C  
ATOM    297  CA  ILE A 309      -4.654 -28.753 -82.782  1.00117.90           C  
ATOM    298  CA  LEU A 310      -3.736 -26.134 -85.407  1.00122.59           C  
ATOM    299  CA  HIS A 311      -6.225 -26.114 -88.298  1.00138.66           C  
ATOM    300  CA  SER A 312      -3.179 -27.235 -90.289  1.00140.32           C  
ATOM    301  CA  GLY A 313      -2.654 -30.403 -88.228  1.00135.70           C  
ATOM    302  CA  SER A 314       1.053 -29.652 -88.371  1.00130.83           C  
ATOM    303  CA  ASP A 315       1.282 -29.106 -84.613  1.00119.09           C  
ATOM    304  CA  MET A 316      -0.543 -30.359 -81.517  1.00114.90           C  
ATOM    305  CA  VAL A 317      -0.214 -29.285 -77.861  1.00108.02           C  
ATOM    306  CA  GLN A 318      -1.692 -30.756 -74.656  1.00107.93           C  
ATOM    307  CA  ALA A 319      -2.168 -28.764 -71.457  1.00104.63           C  
ATOM    308  CA  GLU A 320      -3.943 -29.255 -68.131  1.00106.14           C  
ATOM    309  CA  ARG A 321      -5.144 -27.413 -65.045  1.00108.17           C  
ATOM    310  CA  SER A 322      -5.552 -29.677 -62.026  1.00115.26           C  
ATOM    311  CA  GLY A 323      -6.676 -29.373 -58.415  1.00123.26           C  
ATOM    312  CA  ILE A 324      -9.696 -27.101 -58.734  1.00118.93           C  
ATOM    313  CA  PRO A 325     -11.243 -27.651 -55.304  1.00128.23           C  
ATOM    314  CA  ILE A 326     -14.958 -28.179 -54.731  1.00129.92           C  
ATOM    315  CA  VAL A 327     -15.964 -26.139 -51.669  1.00141.63           C  
ATOM    316  CA  THR A 328     -18.974 -24.777 -49.797  1.00152.89           C  
ATOM    317  CA  SER A 329     -16.904 -21.713 -48.972  1.00163.22           C  
ATOM    318  CA  PRO A 330     -14.670 -19.551 -51.159  1.00134.02           C  
ATOM    319  CA  TYR A 331     -12.268 -19.242 -48.233  1.00121.63           C  
ATOM    320  CA  GLN A 332     -10.291 -20.974 -45.499  1.00118.26           C  
ATOM    321  CA  ILE A 333      -9.228 -19.547 -42.151  1.00107.58           C  
ATOM    322  CA  HIS A 334      -5.937 -20.411 -40.441  1.00106.24           C  
ATOM    323  CA  PHE A 335      -4.502 -19.626 -37.019  1.00100.92           C  
ATOM    324  CA  THR A 336      -1.054 -20.871 -37.955  1.00109.88           C  
ATOM    325  CA  LYS A 337       0.047 -17.263 -37.472  1.00104.52           C  
ATOM    326  CA  THR A 338      -1.596 -16.545 -34.105  1.00 97.44           C  
ATOM    327  CA  PRO A 339       0.210 -17.548 -30.871  1.00 99.86           C  
ATOM    328  CA  LYS A 340      -1.432 -20.186 -28.653  1.00105.51           C  
ATOM    329  CA  TYR A 341      -0.870 -18.456 -25.287  1.00107.33           C  
ATOM    330  CA  PHE A 342      -2.314 -15.225 -23.897  1.00111.20           C  
ATOM    331  CA  LYS A 343      -1.701 -13.051 -20.847  1.00124.17           C  
ATOM    332  CA  PRO A 344      -4.812 -13.235 -18.624  1.00142.67           C  
ATOM    333  CA  GLY A 345      -6.407  -9.780 -18.572  1.00162.91           C  
ATOM    334  CA  MET A 346      -4.124  -8.397 -21.252  1.00148.95           C  
ATOM    335  CA  PRO A 347      -5.130  -7.709 -24.860  1.00143.03           C  
ATOM    336  CA  PHE A 348      -4.649 -10.704 -27.129  1.00118.68           C  
ATOM    337  CA  ASP A 349      -3.748 -10.210 -30.814  1.00113.33           C  
ATOM    338  CA  LEU A 350      -4.925 -12.642 -33.492  1.00102.50           C  
ATOM    339  CA  MET A 351      -3.277 -13.320 -36.826  1.00101.39           C  
ATOM    340  CA  VAL A 352      -6.064 -14.745 -38.945  1.00 99.57           C  
ATOM    341  CA  PHE A 353      -4.795 -16.030 -42.279  1.00104.43           C  
ATOM    342  CA  VAL A 354      -7.469 -16.299 -44.955  1.00108.39           C  
ATOM    343  CA  THR A 355      -6.605 -18.288 -48.076  1.00120.00           C  
ATOM    344  CA  ASN A 356      -8.398 -19.111 -51.309  1.00131.49           C  
ATOM    345  CA  PRO A 357      -9.273 -22.817 -51.731  1.00145.14           C  
ATOM    346  CA  ASP A 358      -6.039 -23.442 -53.670  1.00164.16           C  
ATOM    347  CA  GLY A 359      -3.824 -22.122 -50.863  1.00150.34           C  
ATOM    348  CA  SER A 360      -3.275 -18.545 -52.020  1.00148.18           C  
ATOM    349  CA  PRO A 361      -3.935 -15.548 -49.711  1.00132.66           C  
ATOM    350  CA  ALA A 362      -7.327 -13.876 -50.061  1.00128.08           C  
ATOM    351  CA  TYR A 363      -7.069 -10.089 -50.313  1.00143.17           C  
ATOM    352  CA  ARG A 364      -9.516  -7.681 -48.627  1.00148.64           C  
ATOM    353  CA  VAL A 365     -11.655 -10.239 -46.816  1.00129.75           C  
ATOM    354  CA  PRO A 366     -13.305  -8.838 -43.664  1.00136.05           C  
ATOM    355  CA  VAL A 367     -13.180 -11.022 -40.556  1.00123.48           C  
ATOM    356  CA  ALA A 368     -14.671 -11.019 -37.049  1.00132.85           C  
ATOM    357  CA  VAL A 369     -14.883 -13.033 -33.828  1.00133.96           C  
ATOM    358  CA  GLN A 370     -18.046 -14.747 -32.573  1.00156.53           C  
ATOM    359  CA  GLY A 371     -20.893 -12.274 -32.228  1.00187.87           C  
ATOM    360  CA  GLU A 372     -19.428  -8.967 -33.424  1.00184.52           C  
ATOM    361  CA  ASP A 373     -20.825  -6.484 -33.545  1.00212.81           C  
ATOM    362  CA  THR A 374     -18.572  -3.857 -35.173  1.00211.41           C  
ATOM    363  CA  VAL A 375     -15.414  -5.757 -34.128  1.00175.83           C  
ATOM    364  CA  GLN A 376     -14.018  -6.600 -37.571  1.00155.12           C  
ATOM    365  CA  SER A 377     -10.857  -6.218 -39.686  1.00145.94           C  
ATOM    366  CA  LEU A 378      -9.870  -6.724 -43.322  1.00143.23           C  
ATOM    367  CA  THR A 379      -7.297  -9.066 -44.829  1.00129.81           C  
ATOM    368  CA  GLN A 380      -4.320  -7.319 -46.449  1.00150.88           C  
ATOM    369  CA  GLY A 381      -2.012  -8.154 -49.366  1.00165.92           C  
ATOM    370  CA  ASP A 382      -0.438 -11.133 -47.602  1.00148.02           C  
ATOM    371  CA  GLY A 383      -3.846 -12.566 -46.665  1.00125.73           C  
ATOM    372  CA  VAL A 384      -3.457 -11.794 -42.973  1.00117.11           C  
ATOM    373  CA  ALA A 385      -6.003 -10.053 -40.745  1.00116.76           C  
ATOM    374  CA  LYS A 386      -5.370  -8.281 -37.428  1.00123.40           C  
ATOM    375  CA  LEU A 387      -7.881  -8.978 -34.652  1.00121.90           C  
ATOM    376  CA  SER A 388      -7.439  -7.973 -31.007  1.00131.87           C  
ATOM    377  CA  ILE A 389      -9.593  -9.334 -28.180  1.00138.17           C  
ATOM    378  CA  ASN A 390      -9.839  -8.081 -24.597  1.00160.34           C  
ATOM    379  CA  THR A 391      -9.308 -10.778 -21.955  1.00155.42           C  
ATOM    380  CA  HIS A 392     -10.310 -11.804 -18.424  1.00177.99           C  
ATOM    381  CA  PRO A 393      -7.645 -12.230 -15.701  1.00177.03           C  
ATOM    382  CA  SER A 394      -8.934 -15.808 -15.466  1.00180.84           C  
ATOM    383  CA  GLN A 395      -6.698 -18.831 -16.025  1.00165.69           C  
ATOM    384  CA  LYS A 396      -9.405 -20.463 -18.157  1.00172.95           C  
ATOM    385  CA  PRO A 397      -8.719 -21.761 -21.701  1.00153.47           C  
ATOM    386  CA  LEU A 398      -9.539 -18.873 -24.030  1.00137.49           C  
ATOM    387  CA  SER A 399     -11.541 -20.243 -26.968  1.00139.43           C  
ATOM    388  CA  ILE A 400     -11.855 -18.138 -30.127  1.00124.96           C  
ATOM    389  CA  THR A 401     -13.946 -18.700 -33.264  1.00128.09           C  
ATOM    390  CA  VAL A 402     -13.597 -16.579 -36.410  1.00117.51           C  
ATOM    391  CA  ARG A 403     -15.347 -15.485 -39.619  1.00122.15           C  
ATOM    392  CA  THR A 404     -15.497 -14.181 -42.470  1.00122.96           C  
ATOM    393  CA  LYS A 405     -18.103 -11.477 -43.169  1.00143.11           C  
ATOM    394  CA  LYS A 406     -17.949 -10.901 -46.931  1.00145.39           C  
ATOM    395  CA  GLN A 407     -21.180  -9.445 -48.286  1.00170.44           C  
ATOM    396  CA  GLU A 408     -22.388 -10.656 -51.697  1.00174.68           C  
ATOM    397  CA  LEU A 409     -21.971 -14.063 -50.063  1.00159.70           C  
ATOM    398  CA  SER A 410     -24.152 -15.613 -47.352  1.00172.47           C  
ATOM    399  CA  GLU A 411     -23.763 -16.938 -43.807  1.00172.83           C  
ATOM    400  CA  ALA A 412     -23.854 -20.427 -45.324  1.00178.15           C  
ATOM    401  CA  GLU A 413     -21.002 -19.674 -47.725  1.00154.69           C  
ATOM    402  CA  GLN A 414     -18.823 -17.922 -45.120  1.00138.29           C  
ATOM    403  CA  ALA A 415     -15.817 -19.801 -43.702  1.00127.12           C  
ATOM    404  CA  THR A 416     -14.940 -20.524 -40.076  1.00126.35           C  
ATOM    405  CA  ARG A 417     -12.209 -21.795 -37.757  1.00121.63           C  
ATOM    406  CA  THR A 418     -11.700 -22.270 -34.015  1.00126.94           C  
ATOM    407  CA  MET A 419      -8.498 -22.302 -31.951  1.00119.27           C  
ATOM    408  CA  GLN A 420      -7.686 -22.463 -28.239  1.00126.11           C  
ATOM    409  CA  ALA A 421      -5.217 -20.209 -26.412  1.00115.09           C  
ATOM    410  CA  LEU A 422      -3.883 -21.047 -22.947  1.00125.70           C  
ATOM    411  CA  PRO A 423      -2.732 -18.592 -20.264  1.00126.52           C  
ATOM    412  CA  TYR A 424       0.936 -17.800 -19.656  1.00121.59           C  
ATOM    413  CA  SER A 425       1.715 -19.586 -16.381  1.00165.24           C  
ATOM    414  CA  THR A 426       3.407 -17.245 -13.913  1.00155.88           C  
ATOM    415  CA  VAL A 427       6.339 -17.839 -11.562  1.00158.48           C  
ATOM    416  CA  GLY A 428       4.682 -19.190  -8.421  1.00187.65           C  
ATOM    417  CA  ASN A 429       1.425 -17.491  -9.405  1.00188.35           C  
ATOM    418  CA  SER A 430       2.976 -14.035  -9.080  1.00170.83           C  
ATOM    419  CA  ASN A 431       0.690 -12.459 -11.696  1.00165.78           C  
ATOM    420  CA  ASN A 432       3.660 -10.758 -13.372  1.00141.71           C  
ATOM    421  CA  TYR A 433       3.262 -10.693 -17.153  1.00129.42           C  
ATOM    422  CA  LEU A 434       4.959  -9.181 -20.198  1.00113.55           C  
ATOM    423  CA  HIS A 435       3.244  -8.475 -23.520  1.00115.29           C  
ATOM    424  CA  LEU A 436       4.853  -7.480 -26.812  1.00105.97           C  
ATOM    425  CA  SER A 437       2.574  -5.801 -29.333  1.00119.95           C  
ATOM    426  CA  VAL A 438       3.415  -4.836 -32.917  1.00121.01           C  
ATOM    427  CA  LEU A 439       1.496  -2.762 -35.468  1.00143.65           C  
ATOM    428  CA  ARG A 440       0.556  -5.046 -38.361  1.00148.94           C  
ATOM    429  CA  THR A 441       1.675  -4.009 -41.840  1.00156.84           C  
ATOM    430  CA  GLU A 442       3.831  -5.568 -44.551  1.00150.19           C  
ATOM    431  CA  LEU A 443       7.332  -4.888 -43.248  1.00130.63           C  
ATOM    432  CA  ARG A 444       9.867  -4.010 -45.934  1.00137.13           C  
ATOM    433  CA  PRO A 445      13.600  -3.765 -45.309  1.00128.59           C  
ATOM    434  CA  GLY A 446      14.507  -0.129 -44.652  1.00143.01           C  
ATOM    435  CA  GLU A 447      11.448   0.513 -42.496  1.00141.62           C  
ATOM    436  CA  THR A 448      11.465   0.873 -38.726  1.00131.54           C  
ATOM    437  CA  LEU A 449       9.279  -1.278 -36.484  1.00118.65           C  
ATOM    438  CA  ASN A 450       7.629   0.072 -33.343  1.00124.87           C  
ATOM    439  CA  VAL A 451       7.816  -2.819 -30.857  1.00108.02           C  
ATOM    440  CA  ASN A 452       5.595  -2.221 -27.822  1.00117.33           C  
ATOM    441  CA  PHE A 453       6.645  -3.260 -24.321  1.00111.69           C  
ATOM    442  CA  LEU A 454       3.659  -3.470 -21.984  1.00125.96           C  
ATOM    443  CA  LEU A 455       4.422  -4.466 -18.398  1.00127.43           C  
ATOM    444  CA  ARG A 456       1.932  -6.077 -16.029  1.00142.40           C  
ATOM    445  CA  MET A 457       2.847  -6.441 -12.360  1.00151.34           C  
ATOM    446  CA  ASP A 458       1.794  -4.972  -9.012  1.00174.93           C  
ATOM    447  CA  ARG A 459       3.323  -1.565  -8.233  1.00182.35           C  
ATOM    448  CA  ALA A 460       5.081  -3.057  -5.189  1.00188.44           C  
ATOM    449  CA  HIS A 461       7.999  -4.267  -7.314  1.00164.69           C  
ATOM    450  CA  GLU A 462       7.416  -2.355 -10.562  1.00154.23           C  
ATOM    451  CA  ALA A 463      10.231   0.077  -9.776  1.00163.77           C  
ATOM    452  CA  LYS A 464      12.768  -2.768 -10.017  1.00149.90           C  
ATOM    453  CA  ILE A 465      12.113  -3.513 -13.692  1.00129.92           C  
ATOM    454  CA  ARG A 466      14.528  -1.058 -15.284  1.00133.37           C  
ATOM    455  CA  TYR A 467      15.333  -2.831 -18.538  1.00115.69           C  
ATOM    456  CA  TYR A 468      14.091  -5.491 -20.920  1.00100.33           C  
ATOM    457  CA  THR A 469      16.475  -7.749 -22.789  1.00 94.13           C  
ATOM    458  CA  TYR A 470      15.384  -8.532 -26.333  1.00 86.44           C  
ATOM    459  CA  LEU A 471      16.709 -11.075 -28.829  1.00 84.81           C  
ATOM    460  CA  ILE A 472      16.106 -11.248 -32.583  1.00 84.10           C  
ATOM    461  CA  MET A 473      15.953 -14.635 -34.220  1.00 88.88           C  
ATOM    462  CA  ASN A 474      16.408 -15.089 -37.954  1.00 95.03           C  
ATOM    463  CA  LYS A 475      17.103 -17.958 -40.350  1.00108.56           C  
ATOM    464  CA  GLY A 476      17.809 -19.720 -37.051  1.00110.22           C  
ATOM    465  CA  ARG A 477      20.575 -17.490 -35.671  1.00105.40           C  
ATOM    466  CA  LEU A 478      20.768 -14.685 -33.123  1.00 96.79           C  
ATOM    467  CA  LEU A 479      20.596 -11.664 -35.436  1.00 94.32           C  
ATOM    468  CA  LYS A 480      20.731  -9.106 -32.620  1.00 93.34           C  
ATOM    469  CA  ALA A 481      20.443  -8.668 -28.860  1.00 93.41           C  
ATOM    470  CA  GLY A 482      19.905  -5.447 -26.909  1.00 99.20           C  
ATOM    471  CA  ARG A 483      18.418  -3.696 -23.890  1.00104.86           C  
ATOM    472  CA  GLN A 484      15.266  -1.584 -23.701  1.00108.57           C  
ATOM    473  CA  VAL A 485      15.517   0.986 -20.918  1.00127.24           C  
ATOM    474  CA  ARG A 486      12.546   1.443 -18.577  1.00134.62           C  
ATOM    475  CA  GLU A 487      11.894   4.012 -15.875  1.00159.80           C  
ATOM    476  CA  PRO A 488       9.639   3.321 -12.871  1.00168.51           C  
ATOM    477  CA  GLY A 489       5.921   3.627 -13.609  1.00175.90           C  
ATOM    478  CA  GLN A 490       6.270   3.058 -17.343  1.00158.62           C  
ATOM    479  CA  ASP A 491       3.829   0.300 -18.273  1.00149.01           C  
ATOM    480  CA  LEU A 492       4.390   0.870 -21.989  1.00142.07           C  
ATOM    481  CA  VAL A 493       7.732   1.660 -23.626  1.00132.84           C  
ATOM    482  CA  VAL A 494       8.491   1.622 -27.341  1.00127.96           C  
ATOM    483  CA  LEU A 495      11.471   0.161 -29.215  1.00113.82           C  
ATOM    484  CA  PRO A 496      12.383   1.734 -32.584  1.00124.17           C  
ATOM    485  CA  LEU A 497      13.701  -1.368 -34.340  1.00107.96           C  
ATOM    486  CA  SER A 498      15.266  -0.807 -37.787  1.00116.96           C  
ATOM    487  CA  ILE A 499      14.469  -3.457 -40.391  1.00111.49           C  
ATOM    488  CA  THR A 500      17.265  -4.437 -42.788  1.00116.31           C  
ATOM    489  CA  THR A 501      17.646  -6.996 -45.566  1.00119.59           C  
ATOM    490  CA  ASP A 502      18.940  -9.297 -42.817  1.00107.30           C  
ATOM    491  CA  PHE A 503      15.473  -9.816 -41.310  1.00 99.10           C  
ATOM    492  CA  ILE A 504      14.146 -11.384 -44.501  1.00109.68           C  
ATOM    493  CA  PRO A 505      12.062 -13.411 -44.667  1.00113.78           C  
ATOM    494  CA  SER A 506      10.794 -13.669 -41.083  1.00104.20           C  
ATOM    495  CA  PHE A 507      12.081 -12.828 -37.628  1.00 92.48           C  
ATOM    496  CA  ARG A 508      11.353 -13.537 -33.979  1.00 88.95           C  
ATOM    497  CA  LEU A 509      11.512 -10.921 -31.230  1.00 84.81           C  
ATOM    498  CA  VAL A 510      11.869 -12.348 -27.743  1.00 85.90           C  
ATOM    499  CA  ALA A 511      12.180 -10.031 -24.761  1.00 87.75           C  
ATOM    500  CA  TYR A 512      12.233 -10.539 -21.000  1.00 95.22           C  
ATOM    501  CA  TYR A 513      12.834  -8.948 -17.621  1.00105.10           C  
ATOM    502  CA  THR A 514      14.078 -10.402 -14.339  1.00118.19           C  
ATOM    503  CA  LEU A 515      13.723  -9.373 -10.683  1.00135.60           C  
ATOM    504  CA  ILE A 516      13.625 -10.449  -7.037  1.00157.30           C  
ATOM    505  CA  GLY A 517      10.123 -10.446  -5.547  1.00167.36           C  
ATOM    506  CA  ALA A 518       7.580 -12.736  -3.880  1.00185.64           C  
ATOM    507  CA  SER A 519       9.603 -13.812  -0.843  1.00207.99           C  
ATOM    508  CA  GLY A 520      13.149 -13.242  -2.089  1.00196.20           C  
ATOM    509  CA  GLN A 521      12.437 -15.419  -5.107  1.00179.62           C  
ATOM    510  CA  ARG A 522      14.118 -15.012  -8.498  1.00156.87           C  
ATOM    511  CA  GLU A 523      11.561 -14.425 -11.244  1.00139.12           C  
ATOM    512  CA  VAL A 524      11.947 -14.387 -15.026  1.00120.85           C  
ATOM    513  CA  VAL A 525       9.150 -13.135 -17.281  1.00112.75           C  
ATOM    514  CA  ALA A 526       9.460 -13.426 -21.073  1.00101.45           C  
ATOM    515  CA  ASP A 527       7.354 -12.990 -24.213  1.00 99.68           C  
ATOM    516  CA  SER A 528       8.002 -13.658 -27.905  1.00 95.12           C  
ATOM    517  CA  VAL A 529       6.509 -12.671 -31.269  1.00 98.54           C  
ATOM    518  CA  TRP A 530       6.844 -13.726 -34.943  1.00102.24           C  
ATOM    519  CA  VAL A 531       6.965 -10.993 -37.582  1.00104.50           C  
ATOM    520  CA  ASP A 532       6.843 -11.656 -41.328  1.00115.38           C  
ATOM    521  CA  VAL A 533       8.954  -9.428 -43.598  1.00116.82           C  
ATOM    522  CA  LYS A 534       8.528  -8.781 -47.344  1.00135.41           C  
ATOM    523  CA  ASP A 535      10.126 -11.782 -49.064  1.00137.21           C  
ATOM    524  CA  SER A 536      12.714 -10.948 -51.740  1.00134.07           C  
ATOM    525  CA  CYS A 537      16.427 -11.172 -52.522  1.00123.73           C  
ATOM    526  CA  VAL A 538      18.808 -10.114 -49.775  1.00130.41           C  
ATOM    527  CA  GLY A 539      20.478  -7.918 -52.360  1.00129.65           C  
ATOM    528  CA  SER A 540      19.353  -7.505 -55.956  1.00125.18           C  
ATOM    529  CA  LEU A 541      19.834  -9.051 -59.391  1.00116.25           C  
ATOM    530  CA  VAL A 542      18.146  -7.558 -62.443  1.00120.21           C  
ATOM    531  CA  VAL A 543      18.484  -8.783 -66.013  1.00115.88           C  
ATOM    532  CA  LYS A 544      17.227  -6.547 -68.812  1.00127.40           C  
ATOM    533  CA  SER A 545      17.881  -5.119 -72.271  1.00139.46           C  
ATOM    534  CA  GLY A 546      21.147  -3.252 -72.805  1.00153.82           C  
ATOM    535  CA  GLN A 547      19.941  -1.507 -75.960  1.00171.73           C  
ATOM    536  CA  SER A 548      17.840   1.516 -75.035  1.00190.77           C  
ATOM    537  CA  GLU A 549      15.354   1.186 -77.915  1.00196.65           C  
ATOM    538  CA  ASP A 550      13.773  -0.835 -80.731  1.00190.74           C  
ATOM    539  CA  ARG A 551      11.338  -3.668 -81.336  1.00175.54           C  
ATOM    540  CA  GLN A 552      11.869  -7.430 -81.468  1.00152.98           C  
ATOM    541  CA  PRO A 553      15.197  -8.938 -82.628  1.00146.87           C  
ATOM    542  CA  VAL A 554      15.751 -11.139 -85.678  1.00148.59           C  
ATOM    543  CA  PRO A 555      17.186 -14.690 -85.675  1.00137.96           C  
ATOM    544  CA  GLY A 556      20.970 -14.355 -85.443  1.00143.75           C  
ATOM    545  CA  GLN A 557      20.935 -10.802 -84.132  1.00150.04           C  
ATOM    546  CA  GLN A 558      23.447  -9.526 -81.580  1.00151.64           C  
ATOM    547  CA  MET A 559      21.947  -7.809 -78.550  1.00145.52           C  
ATOM    548  CA  THR A 560      23.303  -6.221 -75.386  1.00147.23           C  
ATOM    549  CA  LEU A 561      22.271  -7.873 -72.135  1.00130.01           C  
ATOM    550  CA  LYS A 562      22.450  -5.584 -69.097  1.00136.01           C  
ATOM    551  CA  ILE A 563      22.960  -7.253 -65.707  1.00125.50           C  
ATOM    552  CA  GLU A 564      22.508  -5.185 -62.544  1.00132.69           C  
ATOM    553  CA  GLY A 565      23.760  -6.745 -59.309  1.00127.86           C  
ATOM    554  CA  ASP A 566      25.797  -6.537 -56.105  1.00134.40           C  
ATOM    555  CA  HIS A 567      29.495  -5.719 -56.365  1.00147.45           C  
ATOM    556  CA  GLY A 568      31.690  -8.805 -56.033  1.00144.99           C  
ATOM    557  CA  ALA A 569      29.013 -11.413 -56.687  1.00128.13           C  
ATOM    558  CA  ARG A 570      29.233 -14.117 -59.353  1.00122.89           C  
ATOM    559  CA  VAL A 571      26.349 -14.621 -61.796  1.00112.42           C  
ATOM    560  CA  VAL A 572      25.460 -17.842 -63.612  1.00108.08           C  
ATOM    561  CA  LEU A 573      23.185 -17.469 -66.632  1.00103.40           C  
ATOM    562  CA  VAL A 574      21.120 -19.760 -68.841  1.00101.09           C  
ATOM    563  CA  ALA A 575      18.715 -19.231 -71.745  1.00100.68           C  
ATOM    564  CA  VAL A 576      15.978 -21.791 -72.391  1.00101.83           C  
ATOM    565  CA  ASP A 577      13.462 -21.907 -75.245  1.00106.15           C  
ATOM    566  CA  LYS A 578      10.083 -21.125 -73.678  1.00109.66           C  
ATOM    567  CA  GLY A 579       8.892 -23.995 -75.862  1.00117.01           C  
ATOM    568  CA  VAL A 580      10.459 -26.360 -73.361  1.00116.60           C  
ATOM    569  CA  PHE A 581       8.208 -25.018 -70.605  1.00119.05           C  
ATOM    570  CA  VAL A 582       5.219 -25.978 -72.732  1.00131.39           C  
ATOM    571  CA  LEU A 583       6.306 -29.559 -72.159  1.00138.31           C  
ATOM    572  CA  ASN A 584       7.511 -29.248 -68.579  1.00135.09           C  
ATOM    573  CA  LYS A 585       7.559 -26.201 -66.293  1.00127.09           C  
ATOM    574  CA  LYS A 586       8.207 -28.189 -63.132  1.00136.08           C  
ATOM    575  CA  ASN A 587      11.255 -28.261 -60.847  1.00131.74           C  
ATOM    576  CA  LYS A 588      12.573 -24.831 -61.781  1.00115.71           C  
ATOM    577  CA  LEU A 589      14.766 -22.848 -59.402  1.00111.43           C  
ATOM    578  CA  THR A 590      13.142 -19.830 -57.759  1.00113.09           C  
ATOM    579  CA  GLN A 591      14.166 -17.412 -55.042  1.00126.23           C  
ATOM    580  CA  SER A 592      10.809 -18.245 -53.491  1.00142.68           C  
ATOM    581  CA  LYS A 593      11.621 -21.964 -53.345  1.00140.35           C  
ATOM    582  CA  ILE A 594      14.799 -20.963 -51.522  1.00114.35           C  
ATOM    583  CA  TRP A 595      12.989 -18.939 -48.855  1.00115.99           C  
ATOM    584  CA  ASP A 596      10.576 -21.857 -48.642  1.00134.72           C  
ATOM    585  CA  VAL A 597      13.360 -24.236 -47.622  1.00121.64           C  
ATOM    586  CA  VAL A 598      15.047 -21.812 -45.214  1.00102.44           C  
ATOM    587  CA  GLU A 599      11.781 -21.308 -43.357  1.00115.57           C  
ATOM    588  CA  LYS A 600      10.929 -25.006 -42.993  1.00131.55           C  
ATOM    589  CA  ALA A 601      14.285 -25.309 -41.239  1.00112.72           C  
ATOM    590  CA  ASP A 602      13.669 -22.872 -38.383  1.00104.84           C  
ATOM    591  CA  ILE A 603      14.538 -24.025 -34.872  1.00104.45           C  
ATOM    592  CA  GLY A 604      11.675 -21.824 -33.711  1.00108.83           C  
ATOM    593  CA  CYS A 605       8.482 -23.869 -33.803  1.00133.51           C  
ATOM    594  CA  THR A 606       5.738 -21.415 -32.770  1.00140.77           C  
ATOM    595  CA  PRO A 607       4.140 -18.029 -33.711  1.00143.81           C  
ATOM    596  CA  GLY A 608       5.223 -16.847 -30.244  1.00130.71           C  
ATOM    597  CA  SER A 609       4.739 -16.882 -26.468  1.00131.60           C  
ATOM    598  CA  GLY A 610       4.646 -20.113 -24.446  1.00140.76           C  
ATOM    599  CA  LYS A 611       3.030 -21.880 -21.491  1.00159.04           C  
ATOM    600  CA  ASP A 612       5.762 -20.454 -19.249  1.00138.85           C  
ATOM    601  CA  TYR A 613       9.035 -18.536 -19.499  1.00116.94           C  
ATOM    602  CA  ALA A 614      10.907 -21.778 -20.204  1.00120.71           C  
ATOM    603  CA  GLY A 615       8.316 -22.344 -22.929  1.00130.54           C  
ATOM    604  CA  VAL A 616       8.594 -18.956 -24.624  1.00115.79           C  
ATOM    605  CA  PHE A 617      12.334 -19.580 -24.989  1.00102.11           C  
ATOM    606  CA  SER A 618      12.408 -23.199 -26.197  1.00113.82           C  
ATOM    607  CA  ASP A 619       9.380 -22.729 -28.452  1.00123.54           C  
ATOM    608  CA  ALA A 620      11.153 -19.779 -30.068  1.00104.92           C  
ATOM    609  CA  GLY A 621      14.493 -21.626 -30.396  1.00 97.28           C  
ATOM    610  CA  LEU A 622      16.629 -20.422 -27.521  1.00 89.84           C  
ATOM    611  CA  THR A 623      18.247 -21.626 -24.298  1.00 95.23           C  
ATOM    612  CA  PHE A 624      18.077 -19.709 -21.022  1.00 95.40           C  
ATOM    613  CA  THR A 625      20.143 -20.889 -18.078  1.00105.22           C  
ATOM    614  CA  SER A 626      20.816 -18.838 -14.936  1.00107.91           C  
ATOM    615  CA  SER A 627      22.858 -18.940 -11.735  1.00121.53           C  
ATOM    616  CA  SER A 628      19.594 -19.196  -9.791  1.00125.75           C  
ATOM    617  CA  GLY A 629      18.543 -22.463 -11.448  1.00133.02           C  
ATOM    618  CA  GLN A 630      16.017 -20.924 -13.842  1.00119.56           C  
ATOM    619  CA  GLN A 631      16.760 -23.030 -16.923  1.00119.50           C  
ATOM    620  CA  THR A 632      14.913 -24.110 -20.076  1.00120.33           C  
ATOM    621  CA  ALA A 633      13.794 -27.568 -21.151  1.00141.13           C  
ATOM    622  CA  GLN A 634      16.454 -29.809 -22.678  1.00146.44           C  
ATOM    623  CA  ARG A 635      15.719 -30.076 -26.408  1.00142.37           C  
ATOM    624  CA  ALA A 636      16.359 -33.629 -27.561  1.00166.46           C  
ATOM    625  CA  GLU A 637      14.770 -33.294 -31.013  1.00163.26           C  
ATOM    626  CA  LEU A 638      16.241 -31.612 -34.096  1.00141.10           C  
ATOM    627  CA  GLN A 639      12.789 -31.479 -35.703  1.00153.92           C  
ATOM    628  CA  CYS A 640       9.907 -29.303 -34.570  1.00154.63           C  
ATOM    629  CA  PRO A 641       7.166 -31.080 -32.578  1.00184.27           C  
ATOM    630  CA  GLN A 642       4.320 -32.818 -34.439  1.00218.78           C  
TER     631      GLN A 642                                                      
ATOM    632  CA  ASP B 730      13.067 -17.958-112.304  1.00245.52           C  
ATOM    633  CA  GLU B 731      12.770 -14.197-112.775  1.00255.86           C  
ATOM    634  CA  ASP B 732      13.049 -11.487-110.106  1.00255.10           C  
ATOM    635  CA  ILE B 733      13.618 -13.814-107.149  1.00205.04           C  
ATOM    636  CA  ILE B 734      16.570 -14.775-104.967  1.00186.60           C  
ATOM    637  CA  ALA B 735      18.232 -17.977-106.196  1.00192.20           C  
ATOM    638  CA  GLU B 736      18.742 -21.038-103.995  1.00181.13           C  
ATOM    639  CA  GLU B 737      22.517 -20.777-103.441  1.00219.63           C  
ATOM    640  CA  ASN B 738      22.229 -17.230-102.084  1.00205.00           C  
ATOM    641  CA  ILE B 739      20.043 -18.354 -99.169  1.00153.88           C  
ATOM    642  CA  VAL B 740      21.774 -19.219 -95.900  1.00155.58           C  
ATOM    643  CA  SER B 741      19.681 -21.689 -93.893  1.00131.03           C  
ATOM    644  CA  ARG B 742      18.881 -21.367 -90.203  1.00130.01           C  
ATOM    645  CA  SER B 743      20.764 -24.148 -88.430  1.00145.31           C  
ATOM    646  CA  GLU B 744      21.340 -23.230 -84.776  1.00158.98           C  
ATOM    647  CA  PHE B 745      18.326 -24.379 -82.766  1.00124.05           C  
ATOM    648  CA  PRO B 746      19.486 -25.181 -79.243  1.00118.47           C  
ATOM    649  CA  GLU B 747      16.895 -25.771 -76.521  1.00112.56           C  
ATOM    650  CA  SER B 748      19.064 -23.939 -74.000  1.00107.31           C  
ATOM    651  CA  TRP B 749      22.179 -21.772 -74.231  1.00109.57           C  
ATOM    652  CA  LEU B 750      24.184 -18.952 -72.631  1.00110.77           C  
ATOM    653  CA  TRP B 751      25.183 -21.370 -69.865  1.00111.51           C  
ATOM    654  CA  ASN B 752      27.662 -18.743 -68.677  1.00116.99           C  
ATOM    655  CA  VAL B 753      29.485 -17.811 -65.496  1.00121.74           C  
ATOM    656  CA  GLU B 754      30.130 -14.085 -65.148  1.00126.91           C  
ATOM    657  CA  ASP B 755      31.626 -11.989 -62.340  1.00135.72           C  
ATOM    658  CA  LEU B 756      30.194  -8.599 -61.387  1.00138.44           C  
ATOM    659  CA  LYS B 757      33.475  -6.722 -60.998  1.00159.89           C  
ATOM    660  CA  GLU B 758      32.452  -3.576 -62.870  1.00170.79           C  
ATOM    661  CA  PRO B 759      33.052  -0.500 -60.685  1.00189.69           C  
ATOM    662  CA  PRO B 760      30.022  -0.259 -58.380  1.00177.52           C  
ATOM    663  CA  LYS B 761      27.774   2.786 -58.056  1.00191.56           C  
ATOM    664  CA  ASN B 762      25.804   2.605 -54.804  1.00186.59           C  
ATOM    665  CA  GLY B 763      26.739  -1.047 -54.271  1.00164.77           C  
ATOM    666  CA  ILE B 764      25.413  -1.757 -57.760  1.00155.79           C  
ATOM    667  CA  SER B 765      27.650  -3.366 -60.368  1.00152.07           C  
ATOM    668  CA  THR B 766      26.552  -3.397 -63.991  1.00150.68           C  
ATOM    669  CA  LYS B 767      27.773  -5.928 -66.563  1.00144.16           C  
ATOM    670  CA  LEU B 768      27.092  -5.460 -70.263  1.00150.05           C  
ATOM    671  CA  MET B 769      27.168  -8.568 -72.441  1.00140.71           C  
ATOM    672  CA  ASN B 770      26.980  -8.881 -76.192  1.00148.22           C  
ATOM    673  CA  ILE B 771      25.175 -12.057 -77.256  1.00133.85           C  
ATOM    674  CA  PHE B 772      24.430 -13.688 -80.579  1.00137.09           C  
ATOM    675  CA  LEU B 773      20.839 -14.896 -80.388  1.00124.74           C  
ATOM    676  CA  LYS B 774      20.376 -18.306 -82.004  1.00123.61           C  
ATOM    677  CA  ASP B 775      18.315 -19.177 -85.067  1.00129.59           C  
ATOM    678  CA  SER B 776      15.103 -20.171 -83.296  1.00121.21           C  
ATOM    679  CA  ILE B 777      11.973 -18.119 -83.885  1.00125.97           C  
ATOM    680  CA  THR B 778      10.411 -18.171 -80.431  1.00119.36           C  
ATOM    681  CA  THR B 779      10.802 -16.591 -77.011  1.00114.12           C  
ATOM    682  CA  TRP B 780      13.847 -17.191 -74.847  1.00105.91           C  
ATOM    683  CA  GLU B 781      13.789 -17.269 -71.056  1.00102.15           C  
ATOM    684  CA  ILE B 782      16.879 -15.792 -69.380  1.00100.52           C  
ATOM    685  CA  LEU B 783      17.414 -16.837 -65.760  1.00 98.68           C  
ATOM    686  CA  ALA B 784      20.201 -15.383 -63.631  1.00100.90           C  
ATOM    687  CA  VAL B 785      21.452 -16.594 -60.240  1.00103.14           C  
ATOM    688  CA  SER B 786      23.931 -14.653 -58.107  1.00109.59           C  
ATOM    689  CA  MET B 787      26.240 -15.711 -55.290  1.00117.14           C  
ATOM    690  CA  SER B 788      27.877 -13.201 -52.938  1.00126.85           C  
ATOM    691  CA  ASP B 789      29.865 -13.825 -49.767  1.00138.51           C  
ATOM    692  CA  LYS B 790      27.921 -10.838 -48.437  1.00139.83           C  
ATOM    693  CA  LYS B 791      24.385 -10.972 -49.826  1.00129.79           C  
ATOM    694  CA  GLY B 792      24.318 -14.755 -50.224  1.00124.43           C  
ATOM    695  CA  ILE B 793      22.329 -16.455 -52.958  1.00115.49           C  
ATOM    696  CA  CYS B 794      19.740 -14.741 -55.151  1.00110.62           C  
ATOM    697  CA  VAL B 795      17.558 -15.919 -58.032  1.00105.64           C  
ATOM    698  CA  ALA B 796      16.605 -13.061 -60.344  1.00106.64           C  
ATOM    699  CA  ASP B 797      13.230 -12.613 -62.022  1.00110.74           C  
ATOM    700  CA  PRO B 798      13.173 -14.204 -65.506  1.00105.86           C  
ATOM    701  CA  PHE B 799      13.914 -12.043 -68.551  1.00109.60           C  
ATOM    702  CA  GLU B 800      12.244 -13.039 -71.801  1.00111.84           C  
ATOM    703  CA  VAL B 801      13.558 -12.272 -75.288  1.00116.63           C  
ATOM    704  CA  THR B 802      11.193 -12.802 -78.223  1.00123.92           C  
ATOM    705  CA  VAL B 803      12.878 -13.542 -81.554  1.00127.66           C  
ATOM    706  CA  MET B 804      10.710 -13.169 -84.670  1.00140.80           C  
ATOM    707  CA  GLN B 805      10.649 -12.440 -88.399  1.00160.81           C  
ATOM    708  CA  ASP B 806       8.018 -11.185 -90.857  1.00161.09           C  
ATOM    709  CA  PHE B 807       8.233 -14.194 -93.167  1.00149.96           C  
ATOM    710  CA  PHE B 808       9.555 -17.642 -92.285  1.00139.20           C  
ATOM    711  CA  ILE B 809       9.210 -21.423 -92.440  1.00130.12           C  
ATOM    712  CA  ASP B 810       8.553 -23.828 -89.594  1.00126.22           C  
ATOM    713  CA  LEU B 811      10.067 -27.184 -90.484  1.00123.25           C  
ATOM    714  CA  ARG B 812       8.298 -29.500 -88.073  1.00125.04           C  
ATOM    715  CA  LEU B 813      10.208 -32.768 -87.939  1.00126.31           C  
ATOM    716  CA  PRO B 814       9.426 -35.673 -85.636  1.00134.45           C  
ATOM    717  CA  TYR B 815      11.919 -36.749 -82.973  1.00142.39           C  
ATOM    718  CA  SER B 816      12.920 -39.909 -84.838  1.00144.08           C  
ATOM    719  CA  VAL B 817      12.029 -41.962 -87.918  1.00144.77           C  
ATOM    720  CA  VAL B 818      12.588 -45.616 -88.761  1.00157.06           C  
ATOM    721  CA  ARG B 819      15.116 -46.457 -91.486  1.00160.00           C  
ATOM    722  CA  ASN B 820      13.348 -47.268 -94.773  1.00167.41           C  
ATOM    723  CA  GLU B 821       9.956 -46.168 -93.445  1.00163.84           C  
ATOM    724  CA  GLN B 822       8.368 -43.550 -95.689  1.00159.52           C  
ATOM    725  CA  VAL B 823       6.877 -40.690 -93.684  1.00148.57           C  
ATOM    726  CA  GLU B 824       5.362 -37.278 -94.309  1.00142.90           C  
ATOM    727  CA  ILE B 825       6.927 -34.106 -92.970  1.00130.90           C  
ATOM    728  CA  ARG B 826       5.244 -30.718 -92.766  1.00129.41           C  
ATOM    729  CA  ALA B 827       6.682 -27.289 -93.543  1.00126.39           C  
ATOM    730  CA  VAL B 828       4.636 -24.261 -92.536  1.00129.47           C  
ATOM    731  CA  LEU B 829       5.226 -20.892 -94.157  1.00134.13           C  
ATOM    732  CA  TYR B 830       4.040 -18.043 -91.965  1.00139.12           C  
ATOM    733  CA  ASN B 831       3.383 -14.627 -93.477  1.00150.08           C  
ATOM    734  CA  TYR B 832       2.883 -12.025 -90.770  1.00158.37           C  
ATOM    735  CA  ARG B 833       3.004  -8.921 -92.977  1.00171.66           C  
ATOM    736  CA  GLN B 834       0.021  -6.661 -92.291  1.00185.79           C  
ATOM    737  CA  ASN B 835      -1.576  -6.443 -95.752  1.00194.21           C  
ATOM    738  CA  GLN B 836       0.896  -7.925 -98.231  1.00188.38           C  
ATOM    739  CA  GLU B 837       0.224 -11.317 -99.806  1.00181.14           C  
ATOM    740  CA  LEU B 838       3.278 -13.261-100.973  1.00173.87           C  
ATOM    741  CA  LYS B 839       3.887 -15.316-104.117  1.00182.01           C  
ATOM    742  CA  VAL B 840       6.392 -17.782-102.679  1.00166.20           C  
ATOM    743  CA  ARG B 841       8.599 -20.618-103.889  1.00166.21           C  
ATOM    744  CA  VAL B 842       9.414 -23.449-101.482  1.00150.06           C  
ATOM    745  CA  GLU B 843      12.018 -26.050-102.356  1.00153.22           C  
ATOM    746  CA  LEU B 844      13.078 -29.232-100.608  1.00145.10           C  
ATOM    747  CA  LEU B 845      16.810 -29.839-101.050  1.00153.95           C  
ATOM    748  CA  HIS B 846      18.200 -33.214-102.127  1.00162.95           C  
ATOM    749  CA  ASN B 847      19.964 -35.380 -99.553  1.00158.74           C  
ATOM    750  CA  PRO B 848      21.483 -38.772-100.530  1.00172.00           C  
ATOM    751  CA  ALA B 849      20.398 -40.135 -97.156  1.00159.01           C  
ATOM    752  CA  PHE B 850      16.799 -39.403 -98.152  1.00151.93           C  
ATOM    753  CA  CYS B 851      14.582 -40.795-100.890  1.00163.13           C  
ATOM    754  CA  SER B 852      12.273 -37.984-102.004  1.00160.35           C  
ATOM    755  CA  LEU B 853      11.188 -36.202-105.183  1.00174.15           C  
ATOM    756  CA  ALA B 854      14.224 -33.904-105.183  1.00172.17           C  
ATOM    757  CA  THR B 855      17.292 -35.562-106.690  1.00189.05           C  
ATOM    758  CA  THR B 856      20.734 -34.451-107.836  1.00206.34           C  
ATOM    759  CA  LYS B 857      19.558 -33.117-111.205  1.00228.26           C  
ATOM    760  CA  ARG B 858      15.938 -32.288-110.324  1.00210.66           C  
ATOM    761  CA  ARG B 859      14.554 -29.778-107.823  1.00188.11           C  
ATOM    762  CA  HIS B 860      11.314 -30.214-105.910  1.00171.78           C  
ATOM    763  CA  GLN B 861       9.843 -26.715-105.853  1.00171.05           C  
ATOM    764  CA  GLN B 862       6.254 -25.578-105.304  1.00169.90           C  
ATOM    765  CA  THR B 863       4.943 -22.147-106.224  1.00179.85           C  
ATOM    766  CA  VAL B 864       2.318 -21.041-103.707  1.00171.02           C  
ATOM    767  CA  THR B 865       0.558 -17.888-102.534  1.00174.17           C  
ATOM    768  CA  ILE B 866       0.219 -16.891 -98.881  1.00162.15           C  
ATOM    769  CA  PRO B 867      -2.436 -14.347 -97.782  1.00172.98           C  
ATOM    770  CA  PRO B 868      -1.686 -11.572 -95.256  1.00172.97           C  
ATOM    771  CA  LYS B 869      -1.528 -12.624 -91.584  1.00165.58           C  
ATOM    772  CA  SER B 870      -1.803 -16.358 -92.285  1.00156.90           C  
ATOM    773  CA  SER B 871       0.070 -19.673 -92.512  1.00145.05           C  
ATOM    774  CA  LEU B 872       0.480 -22.350 -95.177  1.00144.12           C  
ATOM    775  CA  SER B 873       1.198 -26.042 -94.633  1.00139.79           C  
ATOM    776  CA  VAL B 874       3.510 -27.743 -97.149  1.00139.10           C  
ATOM    777  CA  PRO B 875       3.804 -31.551 -97.123  1.00141.59           C  
ATOM    778  CA  TYR B 876       6.870 -33.529 -98.221  1.00141.02           C  
ATOM    779  CA  VAL B 877       7.234 -37.313 -98.198  1.00148.10           C  
ATOM    780  CA  ILE B 878      10.730 -38.771 -97.758  1.00146.01           C  
ATOM    781  CA  VAL B 879      12.505 -42.009 -96.848  1.00152.03           C  
ATOM    782  CA  PRO B 880      15.632 -42.231 -94.648  1.00148.93           C  
ATOM    783  CA  LEU B 881      18.086 -44.769 -96.073  1.00163.29           C  
ATOM    784  CA  LYS B 882      20.933 -44.590 -93.538  1.00164.46           C  
ATOM    785  CA  THR B 883      20.759 -44.387 -89.742  1.00161.38           C  
ATOM    786  CA  GLY B 884      22.030 -41.637 -87.464  1.00160.12           C  
ATOM    787  CA  LEU B 885      21.730 -37.862 -87.307  1.00152.95           C  
ATOM    788  CA  GLN B 886      20.636 -37.121 -90.882  1.00145.89           C  
ATOM    789  CA  GLU B 887      19.472 -33.743 -92.133  1.00139.88           C  
ATOM    790  CA  VAL B 888      16.429 -32.274 -93.898  1.00132.70           C  
ATOM    791  CA  GLU B 889      16.515 -28.736 -95.256  1.00135.66           C  
ATOM    792  CA  VAL B 890      13.995 -26.549 -97.064  1.00135.85           C  
ATOM    793  CA  LYS B 891      14.393 -23.019 -98.435  1.00145.59           C  
ATOM    794  CA  ALA B 892      11.841 -20.412 -99.484  1.00149.64           C  
ATOM    795  CA  ALA B 893      11.866 -17.082-101.307  1.00165.96           C  
ATOM    796  CA  VAL B 894       9.282 -14.511-102.368  1.00175.56           C  
ATOM    797  CA  TYR B 895       8.930 -12.985-105.827  1.00199.75           C  
ATOM    798  CA  HIS B 896       9.584  -9.274-106.451  1.00220.93           C  
ATOM    799  CA  HIS B 897      10.869  -8.750-102.901  1.00206.07           C  
ATOM    800  CA  PHE B 898      14.183  -9.395-101.165  1.00204.38           C  
ATOM    801  CA  ILE B 899      12.754 -11.792 -98.583  1.00178.48           C  
ATOM    802  CA  SER B 900      14.217 -15.267 -98.113  1.00166.43           C  
ATOM    803  CA  ASP B 901      14.363 -17.965 -95.431  1.00150.84           C  
ATOM    804  CA  GLY B 902      16.023 -21.347 -94.887  1.00145.11           C  
ATOM    805  CA  VAL B 903      15.606 -24.039 -92.231  1.00135.19           C  
ATOM    806  CA  ARG B 904      18.200 -26.770 -91.725  1.00138.70           C  
ATOM    807  CA  LYS B 905      17.051 -29.257 -89.078  1.00133.17           C  
ATOM    808  CA  SER B 906      18.298 -32.709 -88.119  1.00136.87           C  
ATOM    809  CA  LEU B 907      16.398 -35.777 -86.945  1.00135.85           C  
ATOM    810  CA  LYS B 908      17.656 -39.045 -85.513  1.00145.88           C  
ATOM    811  CA  VAL B 909      17.177 -42.029 -87.809  1.00148.11           C  
ATOM    812  CA  VAL B 910      16.940 -45.392 -86.047  1.00160.97           C  
ATOM    813  CA  PRO B 911      16.987 -48.993 -87.379  1.00173.63           C  
ATOM    814  CA  GLU B 912      14.417 -51.687 -86.662  1.00187.53           C  
ATOM    815  CA  GLY B 913      14.253 -53.686 -83.439  1.00227.69           C  
ATOM    816  CA  ILE B 914      13.023 -54.151 -79.883  1.00222.50           C  
ATOM    817  CA  ARG B 915       6.295 -57.931 -74.861  1.00214.29           C  
ATOM    818  CA  MET B 916       7.324 -60.999 -72.870  1.00208.15           C  
ATOM    819  CA  ASN B 917      10.135 -61.373 -70.342  1.00202.35           C  
ATOM    820  CA  LYS B 918      11.285 -64.846 -69.308  1.00201.59           C  
ATOM    821  CA  THR B 919      13.802 -66.050 -66.722  1.00200.45           C  
ATOM    822  CA  VAL B 920      16.290 -68.567 -68.128  1.00202.52           C  
ATOM    823  CA  ALA B 921      18.619 -69.571 -65.285  1.00204.60           C  
ATOM    824  CA  VAL B 922      19.107 -68.647 -61.623  1.00205.77           C  
ATOM    825  CA  ARG B 923      21.937 -70.569 -59.958  1.00212.43           C  
ATOM    826  CA  THR B 924      23.888 -69.900 -56.759  1.00217.51           C  
ATOM    827  CA  LEU B 925      27.609 -69.537 -57.527  1.00218.61           C  
ATOM    828  CA  ASP B 926      29.523 -70.996 -54.578  1.00230.71           C  
ATOM    829  CA  PRO B 927      32.482 -73.347 -55.069  1.00242.62           C  
ATOM    830  CA  GLU B 928      32.940 -75.579 -52.003  1.00258.49           C  
ATOM    831  CA  ARG B 929      29.255 -75.631 -51.012  1.00255.71           C  
ATOM    832  CA  LEU B 930      27.828 -78.439 -53.174  1.00262.09           C  
ATOM    833  CA  GLY B 931      29.770 -76.852 -56.039  1.00249.94           C  
ATOM    834  CA  ARG B 932      32.524 -79.453 -55.655  1.00270.38           C  
ATOM    835  CA  GLU B 933      36.242 -78.819 -55.071  1.00278.06           C  
ATOM    836  CA  GLY B 934      36.418 -79.259 -58.822  1.00279.58           C  
ATOM    837  CA  VAL B 935      35.281 -75.629 -59.042  1.00256.60           C  
ATOM    838  CA  GLN B 936      31.585 -75.232 -59.930  1.00242.78           C  
ATOM    839  CA  LYS B 937      30.461 -75.727 -63.533  1.00242.78           C  
ATOM    840  CA  GLU B 938      27.036 -74.457 -64.603  1.00229.36           C  
ATOM    841  CA  ASP B 939      25.268 -75.461 -67.828  1.00233.95           C  
ATOM    842  CA  ILE B 940      22.865 -72.750 -68.996  1.00219.45           C  
ATOM    843  CA  PRO B 941      20.325 -73.559 -71.730  1.00224.49           C  
ATOM    844  CA  PRO B 942      18.971 -71.093 -74.302  1.00218.77           C  
ATOM    845  CA  ALA B 943      15.473 -69.633 -74.010  1.00211.67           C  
ATOM    846  CA  ASP B 944      12.358 -71.194 -75.529  1.00221.63           C  
ATOM    847  CA  LEU B 945      11.439 -68.308 -77.852  1.00217.81           C  
ATOM    848  CA  SER B 946       9.436 -70.796 -79.933  1.00234.12           C  
ATOM    849  CA  ASP B 947       6.546 -68.323 -80.047  1.00229.94           C  
ATOM    850  CA  GLN B 948       8.933 -65.531 -81.027  1.00222.32           C  
ATOM    851  CA  VAL B 949       7.449 -63.622 -83.966  1.00230.86           C  
ATOM    852  CA  PRO B 950       9.807 -64.026 -86.978  1.00243.31           C  
ATOM    853  CA  ASP B 951      12.109 -61.097 -87.863  1.00246.81           C  
ATOM    854  CA  THR B 952      12.607 -59.791 -84.317  1.00230.46           C  
ATOM    855  CA  GLU B 953      15.797 -59.349 -82.322  1.00225.88           C  
ATOM    856  CA  SER B 954      16.152 -60.824 -78.833  1.00212.70           C  
ATOM    857  CA  GLU B 955      18.675 -59.844 -76.170  1.00209.28           C  
ATOM    858  CA  THR B 956      20.064 -62.087 -73.440  1.00203.48           C  
ATOM    859  CA  ARG B 957      21.276 -60.358 -70.280  1.00201.98           C  
ATOM    860  CA  ILE B 958      23.583 -62.277 -67.949  1.00201.96           C  
ATOM    861  CA  LEU B 959      23.969 -60.929 -64.412  1.00203.40           C  
ATOM    862  CA  LEU B 960      26.385 -61.577 -61.533  1.00208.69           C  
ATOM    863  CA  GLN B 961      24.737 -60.683 -58.210  1.00212.77           C  
ATOM    864  CA  GLY B 962      27.059 -61.005 -55.208  1.00222.58           C  
ATOM    865  CA  THR B 963      25.803 -62.014 -51.764  1.00231.34           C  
ATOM    866  CA  PRO B 964      28.199 -60.396 -49.253  1.00247.09           C  
ATOM    867  CA  VAL B 965      26.625 -60.600 -45.755  1.00263.65           C  
ATOM    868  CA  ALA B 966      29.466 -60.819 -43.228  1.00279.40           C  
ATOM    869  CA  GLN B 967      29.774 -60.023 -39.514  1.00306.84           C  
ATOM    870  CA  MET B 968      32.681 -61.047 -37.320  1.00322.04           C  
ATOM    871  CA  THR B 969      31.038 -58.608 -34.932  1.00234.34           C  
ATOM    872  CA  GLU B 970      32.349 -56.748 -31.876  1.00212.58           C  
ATOM    873  CA  ASP B 971      30.876 -54.632 -29.075  1.00207.68           C  
ATOM    874  CA  ALA B 972      33.701 -52.582 -27.571  1.00188.77           C  
ATOM    875  CA  VAL B 973      33.529 -50.904 -24.167  1.00183.06           C  
ATOM    876  CA  ASP B 974      32.130 -47.377 -24.395  1.00189.21           C  
ATOM    877  CA  ALA B 975      34.855 -44.770 -23.899  1.00178.68           C  
ATOM    878  CA  GLU B 976      32.698 -42.660 -21.558  1.00189.49           C  
ATOM    879  CA  ARG B 977      33.325 -45.476 -19.072  1.00183.61           C  
ATOM    880  CA  LEU B 978      37.102 -45.018 -19.118  1.00168.70           C  
ATOM    881  CA  LYS B 979      37.454 -41.315 -18.225  1.00173.35           C  
ATOM    882  CA  HIS B 980      39.140 -42.339 -14.966  1.00169.84           C  
ATOM    883  CA  LEU B 981      41.871 -44.326 -16.733  1.00157.89           C  
ATOM    884  CA  ILE B 982      43.649 -41.121 -17.725  1.00158.95           C  
ATOM    885  CA  VAL B 983      45.901 -40.743 -14.693  1.00159.99           C  
ATOM    886  CA  THR B 984      48.841 -38.410 -14.088  1.00165.07           C  
ATOM    887  CA  PRO B 985      51.897 -40.600 -13.350  1.00162.26           C  
ATOM    888  CA  SER B 986      53.855 -39.653 -10.218  1.00172.97           C  
ATOM    889  CA  GLY B 987      55.967 -41.101  -7.413  1.00181.59           C  
ATOM    890  CA  CYS B 988      58.954 -43.456  -7.434  1.00184.99           C  
ATOM    891  CA  GLY B 989      60.160 -46.283  -9.696  1.00179.83           C  
ATOM    892  CA  GLU B 990      57.103 -48.367  -8.819  1.00173.32           C  
ATOM    893  CA  GLU B 991      54.362 -45.811  -8.093  1.00170.96           C  
ATOM    894  CA  ASN B 992      55.179 -44.076 -11.372  1.00164.87           C  
ATOM    895  CA  MET B 993      54.467 -47.336 -13.194  1.00158.04           C  
ATOM    896  CA  ILE B 994      51.127 -47.865 -11.443  1.00157.72           C  
ATOM    897  CA  GLY B 995      49.989 -44.492 -12.826  1.00156.03           C  
ATOM    898  CA  MET B 996      51.427 -44.790 -16.342  1.00151.96           C  
ATOM    899  CA  THR B 997      49.645 -48.136 -16.715  1.00148.92           C  
ATOM    900  CA  PRO B 998      45.950 -47.209 -17.049  1.00149.71           C  
ATOM    901  CA  THR B 999      46.832 -44.265 -19.310  1.00150.52           C  
ATOM    902  CA  VAL B1000      48.950 -46.179 -21.820  1.00149.86           C  
ATOM    903  CA  ILE B1001      46.392 -48.981 -21.964  1.00149.38           C  
ATOM    904  CA  ALA B1002      43.674 -46.341 -22.272  1.00152.69           C  
ATOM    905  CA  VAL B1003      45.169 -44.651 -25.325  1.00156.88           C  
ATOM    906  CA  HIS B1004      46.014 -47.980 -26.941  1.00157.59           C  
ATOM    907  CA  TYR B1005      42.475 -49.336 -26.570  1.00159.96           C  
ATOM    908  CA  LEU B1006      40.977 -46.032 -27.727  1.00166.24           C  
ATOM    909  CA  ASP B1007      43.227 -45.829 -30.795  1.00172.32           C  
ATOM    910  CA  GLU B1008      42.124 -49.316 -31.838  1.00176.01           C  
ATOM    911  CA  THR B1009      38.410 -49.039 -31.111  1.00180.69           C  
ATOM    912  CA  GLU B1010      38.377 -45.573 -32.698  1.00188.39           C  
ATOM    913  CA  GLN B1011      35.892 -44.179 -30.180  1.00188.45           C  
ATOM    914  CA  TRP B1012      38.007 -41.022 -29.892  1.00186.77           C  
ATOM    915  CA  GLU B1013      35.096 -38.896 -31.166  1.00205.52           C  
ATOM    916  CA  LYS B1014      32.726 -40.225 -28.505  1.00203.62           C  
ATOM    917  CA  PHE B1015      35.304 -39.830 -25.725  1.00188.27           C  
ATOM    918  CA  GLY B1016      36.288 -36.285 -26.686  1.00197.23           C  
ATOM    919  CA  LEU B1017      38.850 -35.738 -29.423  1.00198.80           C  
ATOM    920  CA  GLU B1018      40.721 -32.945 -27.635  1.00200.89           C  
ATOM    921  CA  LYS B1019      41.552 -35.124 -24.622  1.00183.80           C  
ATOM    922  CA  ARG B1020      43.962 -37.368 -26.543  1.00176.38           C  
ATOM    923  CA  GLN B1021      46.712 -34.802 -26.974  1.00185.03           C  
ATOM    924  CA  GLY B1022      46.697 -34.312 -23.191  1.00179.22           C  
ATOM    925  CA  ALA B1023      46.880 -38.059 -22.634  1.00165.38           C  
ATOM    926  CA  LEU B1024      49.979 -38.156 -24.843  1.00169.49           C  
ATOM    927  CA  GLU B1025      51.699 -35.731 -22.467  1.00175.07           C  
ATOM    928  CA  LEU B1026      50.903 -37.980 -19.500  1.00164.25           C  
ATOM    929  CA  ILE B1027      52.364 -41.062 -21.201  1.00159.25           C  
ATOM    930  CA  LYS B1028      55.460 -39.106 -22.229  1.00170.91           C  
ATOM    931  CA  LYS B1029      55.577 -37.686 -18.693  1.00172.10           C  
ATOM    932  CA  GLY B1030      55.426 -41.181 -17.196  1.00162.95           C  
ATOM    933  CA  TYR B1031      58.210 -42.474 -19.439  1.00168.31           C  
ATOM    934  CA  THR B1032      60.410 -39.439 -18.784  1.00181.87           C  
ATOM    935  CA  GLN B1033      59.978 -39.904 -15.037  1.00179.51           C  
ATOM    936  CA  GLN B1034      60.844 -43.594 -15.446  1.00175.68           C  
ATOM    937  CA  LEU B1035      64.301 -42.723 -16.779  1.00191.47           C  
ATOM    938  CA  ALA B1036      65.420 -41.246 -13.452  1.00201.32           C  
ATOM    939  CA  PHE B1037      65.007 -44.691 -11.885  1.00196.34           C  
ATOM    940  CA  ARG B1038      67.128 -46.445 -14.499  1.00203.33           C  
ATOM    941  CA  GLN B1039      70.187 -47.917 -12.791  1.00223.13           C  
ATOM    942  CA  PRO B1040      73.588 -48.160 -14.565  1.00245.91           C  
ATOM    943  CA  SER B1041      72.989 -51.899 -15.050  1.00243.05           C  
ATOM    944  CA  SER B1042      70.056 -50.882 -17.275  1.00221.27           C  
ATOM    945  CA  ALA B1043      67.714 -52.264 -14.606  1.00208.47           C  
ATOM    946  CA  PHE B1044      64.899 -50.759 -12.530  1.00194.23           C  
ATOM    947  CA  ALA B1045      63.952 -50.682  -8.851  1.00197.43           C  
ATOM    948  CA  ALA B1046      61.629 -48.679  -6.599  1.00193.97           C  
ATOM    949  CA  PHE B1047      64.517 -46.366  -5.731  1.00208.88           C  
ATOM    950  CA  VAL B1048      68.047 -45.785  -7.030  1.00222.72           C  
ATOM    951  CA  LYS B1049      69.699 -47.228  -3.918  1.00242.77           C  
ATOM    952  CA  ARG B1050      67.570 -50.384  -3.869  1.00231.92           C  
ATOM    953  CA  ALA B1051      68.570 -53.617  -5.606  1.00234.68           C  
ATOM    954  CA  PRO B1052      66.999 -53.959  -9.092  1.00215.84           C  
ATOM    955  CA  SER B1053      63.721 -55.887  -9.408  1.00202.79           C  
ATOM    956  CA  THR B1054      63.295 -58.759 -11.863  1.00202.91           C  
ATOM    957  CA  TRP B1055      59.539 -58.286 -12.275  1.00186.56           C  
ATOM    958  CA  LEU B1056      59.564 -54.475 -12.481  1.00177.39           C  
ATOM    959  CA  THR B1057      62.260 -54.467 -15.166  1.00183.90           C  
ATOM    960  CA  ALA B1058      60.124 -57.107 -16.884  1.00180.14           C  
ATOM    961  CA  TYR B1059      57.108 -54.792 -16.642  1.00165.94           C  
ATOM    962  CA  VAL B1060      58.947 -51.703 -17.853  1.00166.77           C  
ATOM    963  CA  VAL B1061      59.758 -53.753 -20.951  1.00173.45           C  
ATOM    964  CA  LYS B1062      56.099 -54.773 -21.259  1.00164.10           C  
ATOM    965  CA  VAL B1063      54.670 -51.245 -21.008  1.00156.22           C  
ATOM    966  CA  PHE B1064      57.377 -49.538 -23.090  1.00164.74           C  
ATOM    967  CA  SER B1065      57.032 -52.257 -25.745  1.00170.69           C  
ATOM    968  CA  LEU B1066      53.366 -51.415 -26.210  1.00162.17           C  
ATOM    969  CA  ALA B1067      53.822 -47.631 -26.107  1.00162.09           C  
ATOM    970  CA  VAL B1068      56.249 -47.482 -29.044  1.00176.88           C  
ATOM    971  CA  ASN B1069      53.908 -45.955 -31.628  1.00181.89           C  
ATOM    972  CA  LEU B1070      52.540 -43.560 -29.022  1.00172.03           C  
ATOM    973  CA  ILE B1071      55.706 -41.983 -27.607  1.00177.13           C  
ATOM    974  CA  ALA B1072      59.427 -42.088 -28.405  1.00191.72           C  
ATOM    975  CA  ILE B1073      60.711 -45.181 -26.589  1.00186.41           C  
ATOM    976  CA  ASP B1074      64.510 -45.220 -26.550  1.00204.36           C  
ATOM    977  CA  SER B1075      66.029 -48.401 -27.968  1.00215.72           C  
ATOM    978  CA  GLN B1076      69.026 -48.138 -25.628  1.00227.04           C  
ATOM    979  CA  VAL B1077      66.702 -48.158 -22.608  1.00205.15           C  
ATOM    980  CA  LEU B1078      64.171 -50.800 -23.653  1.00193.87           C  
ATOM    981  CA  CYS B1079      66.720 -53.248 -25.061  1.00213.50           C  
ATOM    982  CA  GLY B1080      69.165 -52.571 -22.219  1.00221.90           C  
ATOM    983  CA  ALA B1081      66.678 -53.900 -19.672  1.00204.95           C  
ATOM    984  CA  VAL B1082      66.002 -56.880 -21.936  1.00209.42           C  
ATOM    985  CA  LYS B1083      69.742 -57.564 -22.132  1.00234.57           C  
ATOM    986  CA  TRP B1084      70.020 -57.269 -18.344  1.00231.55           C  
ATOM    987  CA  LEU B1085      67.195 -59.752 -17.707  1.00220.68           C  
ATOM    988  CA  ILE B1086      68.757 -62.312 -20.045  1.00240.42           C  
ATOM    989  CA  LEU B1087      72.388 -62.227 -18.908  1.00264.32           C  
ATOM    990  CA  GLU B1088      71.752 -61.579 -15.210  1.00256.88           C  
ATOM    991  CA  LYS B1089      68.360 -62.871 -14.077  1.00240.54           C  
ATOM    992  CA  GLN B1090      68.048 -66.077 -16.102  1.00251.72           C  
ATOM    993  CA  LYS B1091      69.017 -69.485 -14.744  1.00277.16           C  
ATOM    994  CA  PRO B1092      70.708 -72.022 -17.053  1.00302.99           C  
ATOM    995  CA  ASP B1093      67.461 -73.994 -17.480  1.00295.86           C  
ATOM    996  CA  GLY B1094      65.696 -70.796 -18.592  1.00264.50           C  
ATOM    997  CA  VAL B1095      63.871 -69.794 -15.411  1.00250.34           C  
ATOM    998  CA  PHE B1096      63.867 -66.192 -14.238  1.00231.64           C  
ATOM    999  CA  GLN B1097      64.463 -65.624 -10.522  1.00238.26           C  
ATOM   1000  CA  GLU B1098      63.234 -62.610  -8.554  1.00224.47           C  
ATOM   1001  CA  ASP B1099      65.940 -61.253  -6.246  1.00239.10           C  
ATOM   1002  CA  ALA B1100      64.441 -57.897  -5.241  1.00224.74           C  
ATOM   1003  CA  PRO B1101      60.640 -58.135  -4.853  1.00212.44           C  
ATOM   1004  CA  VAL B1102      58.744 -54.939  -5.666  1.00195.53           C  
ATOM   1005  CA  ILE B1103      57.618 -52.862  -2.685  1.00202.47           C  
ATOM   1006  CA  HIS B1104      54.113 -52.551  -4.086  1.00189.32           C  
ATOM   1007  CA  GLN B1105      53.130 -56.224  -3.949  1.00195.97           C  
ATOM   1008  CA  GLU B1106      49.627 -55.420  -5.211  1.00186.99           C  
ATOM   1009  CA  MET B1107      50.633 -54.059  -8.634  1.00170.85           C  
ATOM   1010  CA  ILE B1108      52.010 -57.445  -9.723  1.00175.57           C  
ATOM   1011  CA  GLY B1109      48.629 -59.184  -9.923  1.00179.21           C  
ATOM   1012  CA  GLY B1110      48.478 -62.968  -9.610  1.00194.23           C  
ATOM   1013  CA  LEU B1111      52.196 -63.396  -8.968  1.00199.02           C  
ATOM   1014  CA  ARG B1112      51.647 -62.387  -5.337  1.00208.69           C  
ATOM   1015  CA  ASN B1113      50.179 -65.847  -4.896  1.00226.39           C  
ATOM   1016  CA  ASN B1114      53.279 -67.792  -3.820  1.00243.50           C  
ATOM   1017  CA  ASN B1115      52.075 -70.858  -5.735  1.00252.09           C  
ATOM   1018  CA  GLU B1116      54.344 -71.731  -8.677  1.00248.38           C  
ATOM   1019  CA  LYS B1117      56.251 -68.447  -9.018  1.00230.10           C  
ATOM   1020  CA  ASP B1118      58.971 -70.414 -10.819  1.00243.48           C  
ATOM   1021  CA  MET B1119      56.525 -70.667 -13.722  1.00232.30           C  
ATOM   1022  CA  ALA B1120      54.483 -67.480 -13.272  1.00210.38           C  
ATOM   1023  CA  LEU B1121      57.554 -65.221 -13.299  1.00205.40           C  
ATOM   1024  CA  THR B1122      59.298 -67.111 -16.109  1.00216.41           C  
ATOM   1025  CA  ALA B1123      56.016 -66.756 -18.015  1.00204.21           C  
ATOM   1026  CA  PHE B1124      55.726 -63.037 -17.263  1.00186.68           C  
ATOM   1027  CA  VAL B1125      59.346 -62.184 -18.062  1.00193.17           C  
ATOM   1028  CA  LEU B1126      58.917 -64.269 -21.213  1.00201.46           C  
ATOM   1029  CA  ILE B1127      55.953 -62.318 -22.619  1.00186.14           C  
ATOM   1030  CA  SER B1128      57.827 -59.085 -21.925  1.00179.66           C  
ATOM   1031  CA  LEU B1129      60.848 -60.417 -23.831  1.00197.41           C  
ATOM   1032  CA  GLN B1130      58.742 -61.578 -26.794  1.00199.96           C  
ATOM   1033  CA  GLU B1131      56.972 -58.224 -27.171  1.00184.83           C  
ATOM   1034  CA  ALA B1132      60.373 -56.523 -27.354  1.00193.45           C  
ATOM   1035  CA  LYS B1133      61.496 -59.005 -30.007  1.00213.47           C  
ATOM   1036  CA  ASP B1134      61.356 -56.926 -33.197  1.00221.69           C  
ATOM   1037  CA  ILE B1135      62.814 -53.935 -31.363  1.00214.98           C  
ATOM   1038  CA  CYS B1136      65.765 -55.783 -29.827  1.00227.53           C  
ATOM   1039  CA  GLU B1137      66.777 -58.523 -32.281  1.00250.64           C  
ATOM   1040  CA  GLU B1138      69.767 -56.767 -33.846  1.00274.87           C  
ATOM   1041  CA  GLN B1139      70.643 -55.030 -30.572  1.00261.78           C  
ATOM   1042  CA  VAL B1140      70.522 -58.150 -28.386  1.00258.48           C  
ATOM   1043  CA  ASN B1141      71.878 -61.335 -29.970  1.00284.49           C  
ATOM   1044  CA  SER B1142      71.275 -63.545 -26.933  1.00276.89           C  
ATOM   1045  CA  LEU B1143      67.517 -63.014 -27.230  1.00249.87           C  
ATOM   1046  CA  PRO B1144      66.803 -65.954 -29.587  1.00266.36           C  
ATOM   1047  CA  GLY B1145      68.655 -68.271 -27.197  1.00281.68           C  
ATOM   1048  CA  SER B1146      66.790 -67.041 -24.125  1.00255.55           C  
ATOM   1049  CA  ILE B1147      63.316 -67.107 -25.688  1.00240.49           C  
ATOM   1050  CA  THR B1148      63.661 -70.783 -26.599  1.00265.17           C  
ATOM   1051  CA  LYS B1149      65.284 -71.601 -23.239  1.00271.59           C  
ATOM   1052  CA  ALA B1150      62.562 -70.111 -21.023  1.00246.07           C  
ATOM   1053  CA  GLY B1151      60.095 -71.852 -23.333  1.00249.33           C  
ATOM   1054  CA  ASP B1152      61.762 -75.227 -22.778  1.00278.82           C  
ATOM   1055  CA  PHE B1153      61.228 -75.009 -19.015  1.00272.45           C  
ATOM   1056  CA  LEU B1154      57.591 -73.902 -19.302  1.00251.91           C  
ATOM   1057  CA  GLU B1155      56.798 -76.600 -21.869  1.00270.85           C  
ATOM   1058  CA  ALA B1156      58.133 -79.444 -19.718  1.00297.25           C  
ATOM   1059  CA  ASN B1157      56.369 -78.211 -16.577  1.00283.36           C  
ATOM   1060  CA  TYR B1158      53.061 -77.257 -18.195  1.00267.95           C  
ATOM   1061  CA  MET B1159      51.402 -80.593 -17.432  1.00295.16           C  
ATOM   1062  CA  ASN B1160      52.068 -80.149 -13.701  1.00297.47           C  
ATOM   1063  CA  LEU B1161      50.146 -76.907 -13.165  1.00269.87           C  
ATOM   1064  CA  GLN B1162      47.129 -76.689 -10.850  1.00275.09           C  
ATOM   1065  CA  ARG B1163      46.221 -72.989 -10.842  1.00248.05           C  
ATOM   1066  CA  SER B1164      44.157 -71.675 -13.765  1.00233.77           C  
ATOM   1067  CA  TYR B1165      46.149 -68.440 -13.568  1.00211.92           C  
ATOM   1068  CA  THR B1166      49.425 -70.270 -14.221  1.00220.20           C  
ATOM   1069  CA  VAL B1167      47.860 -72.237 -17.087  1.00228.69           C  
ATOM   1070  CA  ALA B1168      46.757 -69.015 -18.793  1.00207.66           C  
ATOM   1071  CA  ILE B1169      49.822 -66.773 -18.393  1.00195.53           C  
ATOM   1072  CA  ALA B1170      52.230 -69.564 -19.365  1.00212.67           C  
ATOM   1073  CA  GLY B1171      49.797 -70.631 -22.084  1.00217.62           C  
ATOM   1074  CA  TYR B1172      50.146 -67.220 -23.702  1.00200.01           C  
ATOM   1075  CA  ALA B1173      53.926 -67.347 -23.297  1.00205.22           C  
ATOM   1076  CA  LEU B1174      54.112 -70.619 -25.243  1.00227.12           C  
ATOM   1077  CA  ALA B1175      51.473 -69.759 -27.843  1.00223.23           C  
ATOM   1078  CA  GLN B1176      53.682 -66.842 -28.916  1.00214.24           C  
ATOM   1079  CA  MET B1177      56.268 -69.371 -30.121  1.00238.15           C  
ATOM   1080  CA  GLY B1178      53.650 -71.717 -31.569  1.00250.84           C  
ATOM   1081  CA  ARG B1179      54.664 -74.120 -28.817  1.00259.86           C  
ATOM   1082  CA  LEU B1180      51.196 -74.774 -27.394  1.00254.53           C  
ATOM   1083  CA  LYS B1181      50.114 -78.005 -29.082  1.00282.45           C  
ATOM   1084  CA  GLY B1182      49.217 -81.603 -28.179  1.00310.42           C  
ATOM   1085  CA  PRO B1183      48.270 -82.488 -24.572  1.00311.81           C  
ATOM   1086  CA  LEU B1184      49.433 -79.020 -23.486  1.00279.99           C  
ATOM   1087  CA  LEU B1185      46.908 -77.360 -25.801  1.00268.80           C  
ATOM   1088  CA  ASN B1186      44.173 -79.653 -24.500  1.00287.87           C  
ATOM   1089  CA  LYS B1187      45.055 -78.679 -20.921  1.00276.92           C  
ATOM   1090  CA  PHE B1188      44.920 -74.953 -21.677  1.00247.63           C  
ATOM   1091  CA  LEU B1189      41.460 -75.248 -23.230  1.00255.51           C  
ATOM   1092  CA  THR B1190      39.908 -77.598 -20.657  1.00277.02           C  
ATOM   1093  CA  THR B1191      41.157 -75.315 -17.874  1.00258.16           C  
ATOM   1094  CA  ALA B1192      38.269 -73.007 -18.705  1.00248.45           C  
ATOM   1095  CA  LYS B1193      35.233 -73.279 -16.448  1.00264.59           C  
ATOM   1096  CA  ASP B1194      32.171 -73.295 -18.725  1.00275.35           C  
ATOM   1097  CA  LYS B1195      34.573 -72.587 -21.613  1.00257.43           C  
ATOM   1098  CA  ASN B1196      34.481 -68.844 -20.906  1.00234.74           C  
ATOM   1099  CA  ARG B1197      36.706 -68.102 -17.897  1.00224.16           C  
ATOM   1100  CA  TRP B1198      40.039 -69.046 -16.332  1.00221.14           C  
ATOM   1101  CA  GLU B1199      39.286 -68.688 -12.621  1.00229.38           C  
ATOM   1102  CA  ASP B1200      40.918 -69.609  -9.307  1.00241.09           C  
ATOM   1103  CA  PRO B1201      39.211 -69.585  -5.880  1.00261.22           C  
ATOM   1104  CA  GLY B1202      40.518 -66.143  -4.911  1.00242.45           C  
ATOM   1105  CA  LYS B1203      40.251 -62.476  -5.854  1.00221.40           C  
ATOM   1106  CA  GLN B1204      38.280 -61.663  -9.007  1.00210.87           C  
ATOM   1107  CA  LEU B1205      40.901 -59.315 -10.484  1.00189.17           C  
ATOM   1108  CA  TYR B1206      43.315 -62.239 -10.661  1.00193.63           C  
ATOM   1109  CA  ASN B1207      40.579 -63.994 -12.636  1.00201.57           C  
ATOM   1110  CA  VAL B1208      39.995 -61.030 -14.939  1.00185.92           C  
ATOM   1111  CA  GLU B1209      43.752 -61.011 -15.500  1.00176.77           C  
ATOM   1112  CA  ALA B1210      44.011 -64.753 -16.236  1.00190.64           C  
ATOM   1113  CA  THR B1211      41.086 -64.660 -18.668  1.00193.09           C  
ATOM   1114  CA  SER B1212      42.858 -61.732 -20.324  1.00176.87           C  
ATOM   1115  CA  TYR B1213      46.075 -63.709 -20.853  1.00181.13           C  
ATOM   1116  CA  ALA B1214      43.869 -66.554 -22.078  1.00196.81           C  
ATOM   1117  CA  LEU B1215      42.051 -64.348 -24.599  1.00191.25           C  
ATOM   1118  CA  LEU B1216      45.493 -63.258 -25.811  1.00184.51           C  
ATOM   1119  CA  ALA B1217      46.585 -66.878 -26.298  1.00201.41           C  
ATOM   1120  CA  LEU B1218      43.394 -67.724 -28.203  1.00212.08           C  
ATOM   1121  CA  LEU B1219      44.109 -64.891 -30.631  1.00204.47           C  
ATOM   1122  CA  GLN B1220      47.719 -65.986 -31.101  1.00210.14           C  
ATOM   1123  CA  LEU B1221      46.800 -69.551 -32.063  1.00232.04           C  
ATOM   1124  CA  LYS B1222      43.868 -68.221 -34.102  1.00233.89           C  
ATOM   1125  CA  ASP B1223      41.123 -70.297 -32.467  1.00242.43           C  
ATOM   1126  CA  PHE B1224      38.211 -67.997 -33.322  1.00238.90           C  
ATOM   1127  CA  ASP B1225      35.622 -70.625 -32.369  1.00257.98           C  
ATOM   1128  CA  PHE B1226      36.474 -70.506 -28.672  1.00244.18           C  
ATOM   1129  CA  VAL B1227      36.883 -66.726 -28.412  1.00221.48           C  
ATOM   1130  CA  PRO B1228      33.403 -65.094 -28.517  1.00226.81           C  
ATOM   1131  CA  PRO B1229      32.254 -66.817 -25.279  1.00235.20           C  
ATOM   1132  CA  VAL B1230      35.456 -65.742 -23.477  1.00214.84           C  
ATOM   1133  CA  VAL B1231      34.991 -62.133 -24.583  1.00202.05           C  
ATOM   1134  CA  ARG B1232      31.291 -62.078 -23.681  1.00217.81           C  
ATOM   1135  CA  TRP B1233      32.333 -63.048 -20.138  1.00216.55           C  
ATOM   1136  CA  LEU B1234      34.780 -60.120 -19.950  1.00194.77           C  
ATOM   1137  CA  ASN B1235      32.181 -57.658 -21.229  1.00198.95           C  
ATOM   1138  CA  GLU B1236      29.651 -58.899 -18.673  1.00217.55           C  
ATOM   1139  CA  GLN B1237      32.184 -58.302 -15.900  1.00206.11           C  
ATOM   1140  CA  ARG B1238      31.848 -54.582 -16.657  1.00197.96           C  
ATOM   1141  CA  TYR B1239      35.398 -53.937 -15.478  1.00182.27           C  
ATOM   1142  CA  TYR B1240      36.702 -50.470 -16.254  1.00171.99           C  
ATOM   1143  CA  GLY B1241      40.160 -50.592 -14.676  1.00163.57           C  
ATOM   1144  CA  GLY B1242      41.426 -48.230 -11.982  1.00165.37           C  
ATOM   1145  CA  GLY B1243      41.714 -49.180  -8.320  1.00176.52           C  
ATOM   1146  CA  TYR B1244      43.919 -50.669  -5.617  1.00183.86           C  
ATOM   1147  CA  GLY B1245      46.530 -52.866  -7.306  1.00175.33           C  
ATOM   1148  CA  SER B1246      44.629 -52.675 -10.586  1.00166.11           C  
ATOM   1149  CA  THR B1247      47.890 -52.369 -12.532  1.00157.61           C  
ATOM   1150  CA  GLN B1248      47.940 -55.805 -14.173  1.00160.12           C  
ATOM   1151  CA  ALA B1249      44.178 -56.261 -14.399  1.00164.08           C  
ATOM   1152  CA  THR B1250      43.818 -52.874 -16.127  1.00155.92           C  
ATOM   1153  CA  PHE B1251      46.769 -53.287 -18.505  1.00151.62           C  
ATOM   1154  CA  MET B1252      45.804 -56.848 -19.442  1.00158.63           C  
ATOM   1155  CA  VAL B1253      42.003 -56.752 -19.725  1.00163.44           C  
ATOM   1156  CA  PHE B1254      42.373 -53.921 -22.242  1.00157.90           C  
ATOM   1157  CA  GLN B1255      45.414 -55.330 -24.012  1.00158.37           C  
ATOM   1158  CA  ALA B1256      43.213 -58.356 -24.706  1.00168.44           C  
ATOM   1159  CA  LEU B1257      40.084 -56.475 -25.808  1.00171.21           C  
ATOM   1160  CA  ALA B1258      42.183 -54.304 -28.137  1.00168.13           C  
ATOM   1161  CA  GLN B1259      43.889 -57.278 -29.760  1.00176.27           C  
ATOM   1162  CA  TYR B1260      40.398 -58.713 -30.118  1.00186.04           C  
ATOM   1163  CA  GLN B1261      39.592 -55.850 -32.483  1.00189.19           C  
ATOM   1164  CA  LYS B1262      42.837 -56.328 -34.421  1.00192.99           C  
ATOM   1165  CA  ASP B1263      42.784 -60.090 -34.984  1.00205.01           C  
ATOM   1166  CA  ALA B1264      39.718 -59.608 -37.124  1.00218.69           C  
ATOM   1167  CA  PRO B1265      38.934 -60.310 -40.321  1.00240.53           C  
ATOM   1168  CA  ASP B1266      35.260 -59.306 -40.538  1.00248.51           C  
ATOM   1169  CA  HIS B1267      33.591 -61.166 -43.411  1.00282.73           C  
ATOM   1170  CA  GLN B1268      34.774 -63.517 -44.884  1.00272.78           C  
ATOM   1171  CA  GLU B1269      36.048 -62.722 -48.361  1.00262.40           C  
ATOM   1172  CA  LEU B1270      34.315 -62.503 -51.734  1.00246.11           C  
ATOM   1173  CA  ASN B1271      37.045 -63.726 -54.072  1.00248.58           C  
ATOM   1174  CA  LEU B1272      35.108 -65.148 -57.026  1.00235.59           C  
ATOM   1175  CA  ASP B1273      36.565 -65.764 -60.488  1.00239.96           C  
ATOM   1176  CA  VAL B1274      33.721 -66.086 -63.001  1.00228.53           C  
ATOM   1177  CA  SER B1275      34.352 -67.294 -66.565  1.00236.40           C  
ATOM   1178  CA  LEU B1276      31.717 -67.126 -69.309  1.00230.12           C  
ATOM   1179  CA  GLN B1277      32.090 -69.134 -72.512  1.00244.35           C  
ATOM   1180  CA  LEU B1278      29.382 -68.418 -75.074  1.00240.14           C  
ATOM   1181  CA  PRO B1279      29.513 -70.519 -78.279  1.00260.24           C  
ATOM   1182  CA  SER B1280      28.821 -67.283 -80.179  1.00258.66           C  
ATOM   1183  CA  ARG B1281      31.851 -65.251 -79.097  1.00265.70           C  
ATOM   1184  CA  SER B1282      35.346 -66.643 -79.677  1.00291.42           C  
ATOM   1185  CA  SER B1283      36.840 -64.929 -76.628  1.00283.19           C  
ATOM   1186  CA  LYS B1284      36.283 -66.016 -73.022  1.00264.03           C  
ATOM   1187  CA  ILE B1285      34.800 -63.510 -70.563  1.00246.77           C  
ATOM   1188  CA  THR B1286      36.573 -63.403 -67.196  1.00248.12           C  
ATOM   1189  CA  HIS B1287      35.047 -61.424 -64.316  1.00238.12           C  
ATOM   1190  CA  ARG B1288      36.637 -60.913 -60.891  1.00245.02           C  
ATOM   1191  CA  ILE B1289      34.143 -59.933 -58.186  1.00237.70           C  
ATOM   1192  CA  HIS B1290      36.184 -58.777 -55.189  1.00253.49           C  
ATOM   1193  CA  TRP B1291      35.047 -57.458 -51.834  1.00261.91           C  
ATOM   1194  CA  GLU B1292      35.995 -53.845 -51.056  1.00284.62           C  
ATOM   1195  CA  SER B1293      34.922 -52.905 -54.583  1.00275.69           C  
ATOM   1196  CA  ALA B1294      31.938 -50.582 -55.035  1.00278.18           C  
ATOM   1197  CA  SER B1295      30.024 -52.798 -57.468  1.00253.23           C  
ATOM   1198  CA  LEU B1296      29.534 -56.514 -56.784  1.00236.16           C  
ATOM   1199  CA  LEU B1297      27.450 -56.415 -59.979  1.00225.67           C  
ATOM   1200  CA  ARG B1298      28.597 -57.352 -63.488  1.00222.41           C  
ATOM   1201  CA  SER B1299      26.552 -57.823 -66.665  1.00215.56           C  
ATOM   1202  CA  GLU B1300      26.900 -59.020 -70.269  1.00217.63           C  
ATOM   1203  CA  GLU B1301      24.487 -58.779 -73.209  1.00216.58           C  
ATOM   1204  CA  THR B1302      24.210 -60.938 -76.339  1.00221.35           C  
ATOM   1205  CA  LYS B1303      21.897 -60.409 -79.310  1.00225.71           C  
ATOM   1206  CA  GLU B1304      21.831 -64.159 -79.972  1.00227.85           C  
ATOM   1207  CA  ASN B1305      20.029 -66.814 -77.921  1.00219.25           C  
ATOM   1208  CA  GLU B1306      23.015 -68.977 -76.984  1.00227.31           C  
ATOM   1209  CA  GLY B1307      23.366 -72.101 -74.853  1.00231.15           C  
ATOM   1210  CA  PHE B1308      26.432 -71.199 -72.808  1.00229.60           C  
ATOM   1211  CA  THR B1309      28.305 -72.514 -69.774  1.00232.06           C  
ATOM   1212  CA  VAL B1310      29.670 -70.681 -66.724  1.00224.81           C  
ATOM   1213  CA  THR B1311      32.594 -71.713 -64.506  1.00235.06           C  
ATOM   1214  CA  ALA B1312      33.032 -70.064 -61.099  1.00230.39           C  
ATOM   1215  CA  GLU B1313      36.123 -70.335 -58.887  1.00242.94           C  
ATOM   1216  CA  GLY B1314      37.144 -69.338 -55.355  1.00247.96           C  
ATOM   1217  CA  LYS B1315      35.490 -68.292 -52.092  1.00246.75           C  
ATOM   1218  CA  GLY B1316      32.147 -66.552 -51.586  1.00238.05           C  
ATOM   1219  CA  GLN B1317      28.447 -67.079 -52.259  1.00229.73           C  
ATOM   1220  CA  GLY B1318      27.179 -65.405 -55.444  1.00218.23           C  
ATOM   1221  CA  THR B1319      24.205 -65.406 -57.826  1.00209.62           C  
ATOM   1222  CA  LEU B1320      23.760 -65.846 -61.572  1.00203.36           C  
ATOM   1223  CA  SER B1321      20.606 -64.526 -63.237  1.00198.92           C  
ATOM   1224  CA  VAL B1322      20.061 -64.844 -66.988  1.00197.12           C  
ATOM   1225  CA  VAL B1323      17.168 -62.795 -68.384  1.00195.92           C  
ATOM   1226  CA  THR B1324      16.214 -62.814 -72.071  1.00198.05           C  
ATOM   1227  CA  MET B1325      13.924 -60.314 -73.758  1.00201.14           C  
ATOM   1228  CA  TYR B1326      11.857 -60.808 -76.924  1.00206.58           C  
ATOM   1229  CA  HIS B1327       8.536 -60.353 -78.739  1.00213.21           C  
ATOM   1230  CA  ALA B1328       6.029 -63.168 -78.199  1.00216.73           C  
ATOM   1231  CA  LYS B1329       6.983 -63.008 -81.096  1.00  0.00           C  
ATOM   1232  CA  ALA B1330       7.057 -59.796 -83.396  1.00  0.00           C  
ATOM   1233  CA  LYS B1331       5.732 -57.213 -80.681  1.00  0.00           C  
ATOM   1234  CA  ASP B1332       7.100 -53.453 -81.532  1.00  0.00           C  
ATOM   1235  CA  GLN B1333       6.016 -49.684 -81.256  1.00  0.00           C  
ATOM   1236  CA  LEU B1334       4.517 -47.663 -83.155  1.00  0.00           C  
ATOM   1237  CA  THR B1335       2.711 -50.034 -85.599  1.00  0.00           C  
ATOM   1238  CA  CYS B1336      -0.846 -48.817 -85.810  1.00189.37           C  
ATOM   1239  CA  ASN B1337      -2.190 -51.449 -83.366  1.00209.08           C  
ATOM   1240  CA  LYS B1338      -5.329 -49.399 -82.725  1.00186.71           C  
ATOM   1241  CA  PHE B1339      -6.369 -48.370 -86.226  1.00169.54           C  
ATOM   1242  CA  ASP B1340      -7.085 -50.013 -89.557  1.00175.81           C  
ATOM   1243  CA  LEU B1341      -6.829 -47.765 -92.605  1.00161.44           C  
ATOM   1244  CA  LYS B1342      -7.628 -48.101 -96.309  1.00167.39           C  
ATOM   1245  CA  VAL B1343      -7.202 -45.156 -98.683  1.00156.98           C  
ATOM   1246  CA  THR B1344      -8.325 -45.332-102.311  1.00169.68           C  
ATOM   1247  CA  ILE B1345      -7.732 -42.943-105.213  1.00172.71           C  
ATOM   1248  CA  LYS B1346      -9.881 -43.511-108.317  1.00193.21           C  
ATOM   1249  CA  PRO B1347     -10.700 -41.484-111.460  1.00208.42           C  
ATOM   1250  CA  ALA B1348     -14.090 -39.754-111.769  1.00213.05           C  
ATOM   1251  CA  PRO B1349     -16.893 -41.153-113.976  1.00244.27           C  
ATOM   1252  CA  LYS B1359      -9.435 -31.008-114.975  1.00231.58           C  
ATOM   1253  CA  ASN B1360      -8.435 -34.483-113.765  1.00215.64           C  
ATOM   1254  CA  THR B1361     -10.845 -34.751-110.812  1.00195.21           C  
ATOM   1255  CA  MET B1362     -10.542 -37.912-108.706  1.00181.69           C  
ATOM   1256  CA  ILE B1363     -12.340 -39.743-105.898  1.00170.37           C  
ATOM   1257  CA  LEU B1364     -10.598 -40.089-102.537  1.00152.68           C  
ATOM   1258  CA  GLU B1365     -12.227 -42.853-100.498  1.00154.44           C  
ATOM   1259  CA  ILE B1366     -11.151 -43.275 -96.880  1.00144.23           C  
ATOM   1260  CA  CYS B1367     -11.941 -46.343 -94.784  1.00154.90           C  
ATOM   1261  CA  THR B1368     -11.080 -46.634 -91.104  1.00152.41           C  
ATOM   1262  CA  ARG B1369     -11.805 -48.749 -88.024  1.00166.21           C  
ATOM   1263  CA  TYR B1370     -10.852 -48.884 -84.333  1.00172.17           C  
ATOM   1264  CA  ARG B1371      -9.073 -52.003 -83.045  1.00199.08           C  
ATOM   1265  CA  GLY B1372     -10.507 -51.953 -79.517  1.00209.08           C  
ATOM   1266  CA  ASP B1373     -13.711 -53.229 -77.931  1.00226.63           C  
ATOM   1267  CA  GLN B1374     -15.453 -49.864 -77.658  1.00202.80           C  
ATOM   1268  CA  ASP B1375     -16.284 -47.220 -80.258  1.00177.47           C  
ATOM   1269  CA  ALA B1376     -13.454 -44.679 -80.203  1.00161.42           C  
ATOM   1270  CA  THR B1377     -14.313 -41.096 -79.264  1.00153.29           C  
ATOM   1271  CA  MET B1378     -13.238 -37.928 -81.070  1.00141.06           C  
ATOM   1272  CA  SER B1379     -10.582 -38.891 -83.580  1.00134.76           C  
ATOM   1273  CA  ILE B1380      -8.692 -36.881 -86.174  1.00129.13           C  
ATOM   1274  CA  LEU B1381      -8.405 -37.478 -89.924  1.00125.51           C  
ATOM   1275  CA  ASP B1382      -5.322 -35.607 -91.089  1.00129.87           C  
ATOM   1276  CA  ILE B1383      -5.129 -35.302 -94.864  1.00132.00           C  
ATOM   1277  CA  SER B1384      -2.586 -34.019 -97.348  1.00143.06           C  
ATOM   1278  CA  MET B1385      -3.373 -33.622-101.052  1.00150.62           C  
ATOM   1279  CA  MET B1386      -1.721 -34.955-104.210  1.00165.18           C  
ATOM   1280  CA  THR B1387       0.376 -31.885-104.995  1.00179.99           C  
ATOM   1281  CA  GLY B1388      -1.743 -29.595-107.163  1.00190.00           C  
ATOM   1282  CA  PHE B1389      -5.038 -31.053-105.993  1.00172.63           C  
ATOM   1283  CA  ALA B1390      -7.857 -29.365-104.077  1.00166.02           C  
ATOM   1284  CA  PRO B1391     -10.865 -31.117-102.529  1.00154.36           C  
ATOM   1285  CA  ASP B1392     -14.338 -30.351-103.858  1.00167.17           C  
ATOM   1286  CA  THR B1393     -16.014 -27.639-101.803  1.00171.71           C  
ATOM   1287  CA  ASP B1394     -19.523 -28.929-102.526  1.00181.63           C  
ATOM   1288  CA  ASP B1395     -18.412 -32.431-101.538  1.00163.79           C  
ATOM   1289  CA  LEU B1396     -17.034 -31.070 -98.275  1.00150.41           C  
ATOM   1290  CA  LYS B1397     -20.143 -29.169 -97.198  1.00163.77           C  
ATOM   1291  CA  GLN B1398     -21.917 -32.513 -97.614  1.00164.31           C  
ATOM   1292  CA  LEU B1399     -19.556 -34.211 -95.171  1.00145.77           C  
ATOM   1293  CA  ALA B1400     -19.645 -31.369 -92.650  1.00146.66           C  
ATOM   1294  CA  ASN B1401     -23.423 -31.550 -92.316  1.00162.30           C  
ATOM   1295  CA  GLY B1402     -23.092 -35.289 -91.790  1.00155.41           C  
ATOM   1296  CA  VAL B1403     -23.520 -36.254 -88.158  1.00155.85           C  
ATOM   1297  CA  ASP B1404     -20.508 -37.375 -86.115  1.00144.58           C  
ATOM   1298  CA  ARG B1405     -18.339 -35.498 -88.592  1.00135.31           C  
ATOM   1299  CA  TYR B1406     -16.943 -31.982 -88.408  1.00136.11           C  
ATOM   1300  CA  ILE B1407     -14.996 -29.572 -90.581  1.00138.66           C  
ATOM   1301  CA  SER B1408     -14.251 -26.045 -89.375  1.00153.43           C  
ATOM   1302  CA  LYS B1409     -15.735 -23.060 -91.196  1.00173.62           C  
ATOM   1303  CA  TYR B1410     -12.074 -22.163 -91.602  1.00176.34           C  
ATOM   1304  CA  GLU B1411     -11.247 -25.146 -93.794  1.00157.57           C  
ATOM   1305  CA  LEU B1412     -14.465 -24.752 -95.804  1.00165.43           C  
ATOM   1306  CA  ASP B1413     -13.925 -21.282 -97.269  1.00191.39           C  
ATOM   1307  CA  LYS B1414     -10.296 -21.841 -98.258  1.00186.97           C  
ATOM   1308  CA  ALA B1415     -10.658 -22.696-101.959  1.00192.22           C  
ATOM   1309  CA  PHE B1416      -8.397 -23.670-104.863  1.00197.83           C  
ATOM   1310  CA  SER B1417      -6.138 -21.059-103.258  1.00211.78           C  
ATOM   1311  CA  ASP B1418      -4.185 -23.554-101.154  1.00189.75           C  
ATOM   1312  CA  ARG B1419      -6.156 -26.343 -99.540  1.00164.77           C  
ATOM   1313  CA  ASN B1420      -3.355 -28.888 -99.855  1.00159.75           C  
ATOM   1314  CA  THR B1421      -4.103 -29.951 -96.261  1.00146.64           C  
ATOM   1315  CA  LEU B1422      -7.461 -30.783 -94.681  1.00135.85           C  
ATOM   1316  CA  ILE B1423      -8.725 -32.067 -91.324  1.00129.41           C  
ATOM   1317  CA  ILE B1424     -11.985 -33.966 -90.922  1.00125.45           C  
ATOM   1318  CA  TYR B1425     -12.851 -34.323 -87.242  1.00127.53           C  
ATOM   1319  CA  LEU B1426     -14.683 -37.500 -86.257  1.00129.94           C  
ATOM   1320  CA  ASP B1427     -17.075 -37.557 -83.315  1.00139.44           C  
ATOM   1321  CA  LYS B1428     -16.259 -41.260 -83.356  1.00143.91           C  
ATOM   1322  CA  VAL B1429     -15.065 -44.232 -85.362  1.00148.24           C  
ATOM   1323  CA  SER B1430     -16.666 -47.678 -85.229  1.00169.25           C  
ATOM   1324  CA  HIS B1431     -14.949 -50.837 -83.994  1.00189.79           C  
ATOM   1325  CA  SER B1432     -17.185 -53.456 -85.625  1.00213.95           C  
ATOM   1326  CA  GLU B1433     -17.072 -52.412 -89.286  1.00202.34           C  
ATOM   1327  CA  ASP B1434     -15.356 -49.730 -91.367  1.00177.61           C  
ATOM   1328  CA  ASP B1435     -16.488 -46.107 -91.291  1.00157.48           C  
ATOM   1329  CA  CYS B1436     -15.928 -44.860 -94.827  1.00154.31           C  
ATOM   1330  CA  LEU B1437     -16.096 -41.422 -96.388  1.00144.94           C  
ATOM   1331  CA  ALA B1438     -15.197 -40.104 -99.830  1.00149.47           C  
ATOM   1332  CA  PHE B1439     -14.870 -36.775-101.623  1.00150.93           C  
ATOM   1333  CA  LYS B1440     -13.886 -35.425-105.050  1.00164.52           C  
ATOM   1334  CA  VAL B1441     -10.475 -33.842-105.617  1.00163.56           C  
ATOM   1335  CA  HIS B1442      -9.764 -31.425-108.477  1.00183.41           C  
ATOM   1336  CA  GLN B1443      -6.423 -30.630-110.095  1.00195.83           C  
ATOM   1337  CA  TYR B1444      -5.987 -26.851-110.275  1.00211.61           C  
ATOM   1338  CA  PHE B1445      -2.286 -26.823-111.176  1.00223.70           C  
ATOM   1339  CA  ASN B1446      -1.055 -29.658-113.400  1.00230.66           C  
ATOM   1340  CA  VAL B1447       2.604 -30.659-113.033  1.00237.34           C  
ATOM   1341  CA  GLU B1448       4.734 -33.697-113.942  1.00247.02           C  
ATOM   1342  CA  LEU B1449       5.709 -36.108-111.143  1.00231.48           C  
ATOM   1343  CA  ILE B1450       3.142 -35.648-108.390  1.00202.84           C  
ATOM   1344  CA  GLN B1451       3.766 -36.087-104.652  1.00188.10           C  
ATOM   1345  CA  PRO B1452       1.660 -38.867-103.097  1.00174.00           C  
ATOM   1346  CA  GLY B1453      -1.134 -37.767-100.811  1.00154.88           C  
ATOM   1347  CA  ALA B1454      -1.234 -38.957 -97.208  1.00147.29           C  
ATOM   1348  CA  VAL B1455      -3.999 -39.650 -94.689  1.00136.85           C  
ATOM   1349  CA  LYS B1456      -3.433 -40.020 -90.935  1.00137.77           C  
ATOM   1350  CA  VAL B1457      -5.852 -41.153 -88.209  1.00136.31           C  
ATOM   1351  CA  TYR B1458      -5.624 -40.992 -84.430  1.00143.38           C  
ATOM   1352  CA  ALA B1459      -7.782 -40.475 -81.361  1.00147.09           C  
ATOM   1353  CA  TYR B1460      -7.372 -37.020 -79.812  1.00149.97           C  
ATOM   1354  CA  TYR B1461      -5.785 -38.263 -76.587  1.00169.65           C  
ATOM   1355  CA  ASN B1462      -2.897 -40.220 -78.094  1.00174.02           C  
ATOM   1356  CA  LEU B1463      -0.436 -39.157 -80.793  1.00170.76           C  
ATOM   1357  CA  GLU B1464       1.793 -42.255 -80.778  1.00188.38           C  
ATOM   1358  CA  GLU B1465      -1.079 -44.655 -81.500  1.00179.53           C  
ATOM   1359  CA  SER B1466      -1.587 -43.386 -85.047  1.00161.45           C  
ATOM   1360  CA  CYS B1467      -1.872 -44.835 -88.549  1.00159.50           C  
ATOM   1361  CA  THR B1468      -0.806 -43.198 -91.818  1.00154.79           C  
ATOM   1362  CA  ARG B1469      -1.548 -44.420 -95.342  1.00158.64           C  
ATOM   1363  CA  PHE B1470      -0.545 -42.771 -98.625  1.00161.42           C  
ATOM   1364  CA  TYR B1471      -2.195 -42.318-102.024  1.00164.72           C  
ATOM   1365  CA  HIS B1472      -0.787 -41.781-105.531  1.00181.54           C  
ATOM   1366  CA  PRO B1473      -2.552 -42.357-108.872  1.00196.78           C  
ATOM   1367  CA  GLU B1474       0.192 -44.718-110.037  1.00220.30           C  
ATOM   1368  CA  LYS B1475       2.713 -45.639-107.332  1.00218.32           C  
ATOM   1369  CA  GLU B1476       1.485 -48.708-105.411  1.00221.60           C  
ATOM   1370  CA  ASP B1477       0.201 -46.882-102.324  1.00246.73           C  
ATOM   1371  CA  GLY B1478       2.195 -43.648-102.221  1.00222.29           C  
ATOM   1372  CA  LYS B1479       5.468 -45.437-101.521  1.00220.29           C  
ATOM   1373  CA  LEU B1480       8.307 -44.010-103.619  1.00197.46           C  
ATOM   1374  CA  ASN B1481      10.394 -46.492-105.598  1.00193.11           C  
ATOM   1375  CA  LYS B1482      13.210 -48.204-103.702  1.00203.35           C  
ATOM   1376  CA  LEU B1483      15.046 -51.531-103.929  1.00217.80           C  
ATOM   1377  CA  CYS B1484      15.784 -53.243-100.614  1.00236.14           C  
ATOM   1378  CA  ARG B1485      17.707 -56.254 -99.313  1.00262.40           C  
ATOM   1379  CA  ASP B1486      17.485 -57.025 -95.586  1.00297.28           C  
ATOM   1380  CA  GLU B1487      17.899 -53.550 -94.086  1.00287.57           C  
ATOM   1381  CA  LEU B1488      19.855 -51.787 -96.832  1.00250.13           C  
ATOM   1382  CA  CYS B1489      17.885 -49.627 -99.274  1.00228.92           C  
ATOM   1383  CA  ARG B1490      18.598 -47.291-102.202  1.00219.99           C  
ATOM   1384  CA  CYS B1491      16.358 -44.660-103.793  1.00214.47           C  
ATOM   1385  CA  ALA B1492      14.951 -45.493-107.220  1.00207.69           C  
ATOM   1386  CA  GLU B1493      13.135 -42.284-108.161  1.00208.42           C  
ATOM   1387  CA  GLU B1494      15.079 -41.328-111.288  1.00243.87           C  
ATOM   1388  CA  ASN B1495      15.497 -41.916-115.024  1.00284.25           C  
ATOM   1389  CA  CYS B1496      15.021 -45.551-116.066  1.00210.34           C  
ATOM   1390  CA  PHE B1497      18.037 -45.213-118.359  1.00201.26           C  
ATOM   1391  CA  ILE B1498      20.373 -42.545-119.765  1.00210.09           C  
ATOM   1392  CA  GLN B1499      18.450 -41.014-122.698  1.00217.63           C  
ATOM   1393  CA  LYS B1500      17.298 -41.982-126.212  1.00215.65           C  
ATOM   1394  CA  ASP B1503      19.271 -37.194-131.305  1.00259.85           C  
ATOM   1395  CA  LYS B1504      21.170 -39.439-133.730  1.00253.11           C  
ATOM   1396  CA  VAL B1505      23.306 -41.707-131.500  1.00229.99           C  
ATOM   1397  CA  THR B1506      26.468 -42.295-133.548  1.00239.73           C  
ATOM   1398  CA  LEU B1507      29.593 -44.450-133.172  1.00234.68           C  
ATOM   1399  CA  GLU B1508      31.569 -41.544-131.699  1.00250.66           C  
ATOM   1400  CA  GLU B1509      28.783 -40.821-129.191  1.00237.77           C  
ATOM   1401  CA  ARG B1510      29.207 -44.448-128.059  1.00216.20           C  
ATOM   1402  CA  LEU B1511      32.994 -44.621-127.688  1.00228.07           C  
ATOM   1403  CA  ASP B1512      32.896 -41.381-125.674  1.00241.94           C  
ATOM   1404  CA  LYS B1513      30.044 -42.416-123.369  1.00223.58           C  
ATOM   1405  CA  ALA B1514      31.320 -45.973-122.847  1.00211.00           C  
ATOM   1406  CA  CYS B1515      34.814 -44.867-121.824  1.00230.92           C  
ATOM   1407  CA  GLU B1516      33.959 -42.308-119.156  1.00243.18           C  
ATOM   1408  CA  PRO B1517      36.013 -42.956-115.984  1.00257.78           C  
ATOM   1409  CA  GLY B1518      32.899 -44.351-114.277  1.00241.60           C  
ATOM   1410  CA  VAL B1519      31.849 -46.967-116.839  1.00217.97           C  
ATOM   1411  CA  ASP B1520      32.811 -50.451-115.648  1.00216.47           C  
ATOM   1412  CA  TYR B1521      30.994 -53.103-117.685  1.00201.11           C  
ATOM   1413  CA  VAL B1522      29.894 -53.421-121.324  1.00191.85           C  
ATOM   1414  CA  TYR B1523      28.000 -56.467-122.625  1.00188.27           C  
ATOM   1415  CA  LYS B1524      26.233 -57.639-125.743  1.00188.73           C  
ATOM   1416  CA  THR B1525      23.476 -59.554-123.991  1.00189.08           C  
ATOM   1417  CA  ARG B1526      20.439 -61.674-124.870  1.00197.37           C  
ATOM   1418  CA  LEU B1527      17.129 -61.606-122.994  1.00199.78           C  
ATOM   1419  CA  VAL B1528      16.250 -65.161-121.923  1.00219.74           C  
ATOM   1420  CA  LYS B1529      13.567 -64.608-119.264  1.00225.70           C  
ATOM   1421  CA  VAL B1530      11.431 -61.694-118.061  1.00220.17           C  
ATOM   1422  CA  GLN B1531       9.911 -61.915-114.570  1.00236.94           C  
ATOM   1423  CA  LEU B1532       7.051 -59.570-113.656  1.00244.55           C  
ATOM   1424  CA  SER B1533       6.158 -58.588-110.079  1.00263.30           C  
ATOM   1425  CA  ASN B1534       4.552 -55.906-107.891  1.00279.72           C  
ATOM   1426  CA  ASP B1535       7.619 -53.678-107.550  1.00263.38           C  
ATOM   1427  CA  PHE B1536      10.726 -54.742-109.480  1.00238.62           C  
ATOM   1428  CA  ASP B1537      11.114 -56.511-112.814  1.00222.35           C  
ATOM   1429  CA  GLU B1538      13.965 -58.979-113.333  1.00216.86           C  
ATOM   1430  CA  TYR B1539      15.509 -59.392-116.787  1.00202.57           C  
ATOM   1431  CA  ILE B1540      17.682 -62.521-116.699  1.00210.98           C  
ATOM   1432  CA  MET B1541      20.142 -61.538-119.440  1.00198.41           C  
ATOM   1433  CA  ALA B1542      22.580 -64.188-120.653  1.00209.03           C  
ATOM   1434  CA  ILE B1543      25.815 -62.377-121.529  1.00201.99           C  
ATOM   1435  CA  GLU B1544      26.938 -63.212-125.071  1.00208.34           C
[truncated: 754,192 more chars]
